# Supplementary material for: Corporate political activity of the baby food industry: the example of Nestlé in the United States of America
Source: Int Breastfeed J. 2020 Apr 8;15:22. doi: 10.1186/s13006-020-00268-x (PMC7140353; doi:10.1186/s13006-020-00268-x)
Supplement: Supplementary file 2 — Additional file 2. All data collected for the study of the CPA of Nestlé in the USA. All raw data and associated relevant information collected for the study. [file 13006_2020_268_MOESM2_ESM.xlsx]

## Sheet: Data Hasha
	Actor	Source	Strategy	Code	Data coded	Notes	Website URL	Date for events	Date collected
A1	Nestlé	Industry	Coalition management	Seek involvement in the community	Jenna Cope- Nutrition, Health, and Wellness Champion, Gerber As a Nutrition, Health and Wellness Champion, my focus is on infant and early childhood nutrition. My role involves working collaboratively across Nestlé internally on nutrition-related formulation of products, nutrition strategy, and partner collaborations. I have been involved in and am inspired by our early nutrition program partner…	Start Healthy Stay Heallthy Duplicate:Faces of Nestlé: Jenna Cope Nutrition Champion, Gerber "I work on early nutrition program partnership that helps to empower parents by teaching them about nutrition for their babies." https://www.nestleusa.com/csv/what-is-csv/faces-of-nestle	Nestle Report 2016		2018-09-13
A2	Nestlé	Twitter	Coalition management	Seek involvement in the community	Tweet:Get your bonnets and baby spoons ready for the 28th National Baby Food Festival! The home of Gerber plays host to this annual event celebrating the Baby Food Capital of the World (via @MichiganRadio): https://bddy.me/2uPh80R	Baby Food Festival	https://twitter.com/NestleUSA	2018-07-20	2018-09-14
A3	Nestlé	Industry	Coalition Management	Seek involvement in the community	Empower Parents, Caregivers, and Teachers to Foster Healthy Behaviors in Children - Gerber continues the Early Childhood Nutrition Education program in an effort to tackle childhood obesity rates in local communities by teaching parents and caregivers of young children simple ways to improve the diets of infants, toddlers, and preschoolers. The program covers topics including the importance of br…	Start Healthy Stay Heallthy	Nestle Report 2016		2018-09-13
A4	Nestlé	Industry	Coalition Management	Seek involvement in the community	Nestlé also works with its partners to include an evaluation component, such as to measure change in participant knowledge. Based on learnings from implementing the program, the classes were brought to teen parents at a local Newark high school where there was an identified need. In addition to the nutrition education classes held at high schools, daycares, churches, and local summits, these pro…	Start Healthy Stay Heallthy	Nestle Report 2016		2018-09-13
A5	Nestlé	Industry	Coalition management	Seek involvement in the community	How Nutrition Data Can Be Used to Give Kids a Healthy Start - With Nestlé for Healthier Kids, Nestlé, Rutgers, and the YMCA are empowering New Jersey parents with a research-backed curriculum and a network of nurturing peer educators (…) The Start Healthy, Stay Healthy program — piloted in 2014 as a collaboration between Nestlé and Rutgers University — offers parents evidence-based nutrition info…	Duplicate:News 15.5.2018 Nestlé Launches Global Nestlé for Healthier Kids Initiative in the United States through Partnership with the New Jersey YMCA State Alliance Newark-area event celebrates "Start Healthy, Stay Healthy," a program that provides healthy nutrition curriculum to families for a child's first 1,000 days. https://www.bizjournals.com/washington/prnewswire/press_releases/Virginia/20…	https://medium.com/nestle-usa/nestle-healthier-kids-nutrition-wellness-ymca-rutgers-new-jersey-88f0017b8ee4	2018-05-14	2018-09-13
A6	Nestlé	News	Coalition management	Seek involvement in the community	Mashed peas and blueberry buckle: Gerber’s hometown to host National Baby Food Festival	Baby Food Festival	http://www.michiganradio.org/post/mashed-peas-and-blueberry-buckle-gerber-s-hometown-host-national-baby-food-festival	2018-07-17	2018-09-14
A7	Nestlé	Twitter	Coalition management	Seek involvement in the community	Retweet Darrin Anderson, Sr.5‏@darrinwanderson May 15 Glad to be with colleagues from @NestleUSA @Rutgers_Newark @njymca to launch the statewide start healthy/stay healthy as part of Nestle Healthier Kids Initiative. Here is to a brighter future! @HCYMCA @MadisonAreaYMCA @NewarkYMCA @ymcaperthamboy @CCAYMCA	Link to press release 15.05.2018 Nestlé Launches Global Nestlé for Healthier Kids Initiative in the U.S. through Partnership with the YMCA New Jersey State Alliance https://www.nestleusa.com/media/pressreleases/nestle-for-healthier-kids-initiative-ymca-new-jersey-partnership	https://twitter.com/NestleUSA	2018-05-15	2018-09-14
A8	Nestlé	Industry	Coalition management	Seek involvement in the community	A cornerstone of our work is ensuring we are using industry-leading research and applying that to our portfolio of products to help meet all families at each life stage. In May 2018, we launched our global flagship initiative, Nestlé for Healthier Kids, helping to support families in raising healthier kids, with the goal of helping 50 million children worldwide live healthier lives by 2030. A cri…	Start Healthy Stay Healthy	https://www.nestleusa.com/nutrition/inspire-lead-healthy-lives-wellness-food-security		2018-09-13
A9	Nestlé	Industry	Coalition management	Seek involvement in the community	The Start Healthy, Stay Healthy program is a vital way for Nestlé to help ensure a healthier future for communities. According to Wendy Johnson, PhD, MPH, RD, vice president of nutrition, health and wellness for Nestlé, “What children eat in their first 1	Start Healthy Stay Heallthy	https://www.nestleusa.com/media/pressreleases/nestle-for-healthier-kids-initiative-ymca-new-jersey-partnership	2018-05-15	2018-09-17
A10	Nestlé	Twitter	Coalition management	Seek involvement in the community	Tweet: We've launched our Global Nestlé for Healthier Kids Initiative in the U.S. through Partnership with the YMCA New Jersey State Alliance: https://bddy.me/2IpYzdl #HealthyKids	Link to press release 15.05.2018 Nestlé Launches Global Nestlé for Healthier Kids Initiative in the U.S. through Partnership with the YMCA New Jersey State Alliance https://www.nestleusa.com/media/pressreleases/nestle-for-healthier-kids-initiative-ymca-new-jersey-partnership	https://twitter.com/NestleUSA	2018-05-17	2018-09-13
A11	Nestlé	Twitter	Coalition management	Seek involvement in the community	Retweet We’re proud to partner with @NestleUSA and @RutgersIFNH on the launch of Nestlé for Healthier Kids, an incredible initiative aiming to help 50 million children lead healthier lives by 2030. Learn more https://bit.ly/2jYgCsv . #HealthierKids	Link to press release 15.05.2018 Nestlé Launches Global Nestlé for Healthier Kids Initiative in the U.S. through Partnership with the YMCA New Jersey State Alliance https://www.nestleusa.com/media/pressreleases/nestle-for-healthier-kids-initiative-ymca-new-jersey-partnership	https://twitter.com/NestleUSA	2018-05-15	2018-09-13
A12	Nestlé	Industry	Coalition Management	Seek involvement in the community	Peer Educators Make It Local We also understood that though the curriculum we helped craft could inform local thinking, the approach needed to be community based and community directed. A one-size-fits-all approach to nutrition education would not work, as communities have distinct personalities and needs. That being the case, our peer educators take the research-based curriculum and bring it to …	Start Healthy Stay Heallthy	https://medium.com/nestle-usa/nestle-healthier-kids-nutrition-wellness-ymca-rutgers-new-jersey-88f0017b8ee4		2018-08-14
A13	Nestlé	News	Coalition management	Seek involvement in the community	Nestlé Launches Global Nestlé for Healthier Kids Initiative in the U.S. through Partnership with the YMCA New Jersey State Alliance Newark-area event celebrates “Start Healthy, Stay Healthy,” a program that provides healthy nutrition curriculum to families for a child’s first 1,000 days - ARLINGTON, VA, May 23, 2018 /3BL Media/ - Nestlé will bring its global flagship initiative, Nestlé for Health…	Start Healthy Stay Healthy - Newark	https://3blmedia.com/News/Nestle-Launches-Global-Nestle-Healthier-Kids-Initiative-US-through-Partnership-YMCA-New-Jersey	2018-05-24	2018-10-04
A14	Nestlé	News	Coalition Management	Seek involvement in the community	The formal launch event for this partnership will be held today at the YMCA of Newark and Vicinity. The event includes remarks from Nestlé, YMCA and Rutgers University-Newark leadership, as well as a healthy, hands-on snack-making activity by Nestlé chef and Food Network Star Matthew Grunwald. Other event attendees will include Start Healthy, Stay Healthy program graduates, local children and loc…		https://3blmedia.com/News/Nestle-Launches-Global-Nestle-Healthier-Kids-Initiative-US-through-Partnership-YMCA-New-Jersey	2018-05-24	2018-10-04
A15	Nestlé	News	Coalition Management	Seek involvement in the community	The Start Healthy, Stay Healthy program is a vital way for Nestlé to help ensure a healthier future for communities. According to Wendy Johnson, PhD, MPH, RD, vice president of nutrition, health and wellness for Nestlé, “What children eat in their first 1,000 days has an impact on their health trajectory over the span of life. Understanding this speaks volumes about the criticality of this progra…		https://3blmedia.com/News/Nestle-Launches-Global-Nestle-Healthier-Kids-Initiative-US-through-Partnership-YMCA-New-Jersey	2018-05-24	2018-10-04
A16	Nestlé	News	Coalition Management	Seek involvement in the community	We spoke with Josh Morton, Team Lead of Corporate Communications, to learn more about Nestlé’s latest efforts to Create Shared Value in the U.S. and incorporate purpose into its operations. How is Nestlé living up to its responsibilities as a leading nutrition, health and wellness company? Josh Morton: For us, our consumers come first. That’s why we set big commitments and objectives to make our …		https://www.sustainablebrands.com/news_and_views/organizational_change/sustainable_brands/qa_nestles_work_become_nutrition_health_well		2018-10-04
A17	Nestlé	Industry	Coalition management	Seek involvement in the community	Supporting our Communities (...) In 2017, more than 5,000 Nestlé employees spent the day away from their typical work routine to volunteer as we partnered with Feeding America, the largest domestic hunger-relief organization in the U.S., to support local food banks and non-profit organizations that provide nutritious foods to families in need.	Nestlé is proud to partner with Feeding America through food and beverage donations, employee and corporate contributions, and employee volunteerism. https://www.feedingamerica.org/about-us/partners/food-and-fund-partners/leadership-partners/nestle	https://www.nestleusa.com/socialimpact		2018-10-08
A18	Nestlé	Industry	Coalition management	Seek involvement in the community	Committment: Lead the industry in nutrition and health research through collaboration. By 2016 – Expand the Start Healthy Stay Healthy Early Childhood Nutrition program to other communities across the country.	Start Healthy Stay Heallthy	Nestle Report 2016		2018-09-13
A19	Nestlé	Industry	Coalition Management	Seek involvement in the community	In 2016, we wrapped up our partnership with the University of Alabama at the Birmingham School of Health Professionals and the Woodlawn Foundation, training more than 200 parents, caregivers, and students about early childhood nutrition. Our partnership in Newark, New Jersey, continued with Rutgers University– Newark and Program for Parents, Inc., through which more than 100 Newark families compl…	Start Healthy Stay Heallthy	Nestle Report 2016		2018-09-12
A20	Nestlé	News	Coalition Management	Seek involvement in the community	Start Healthy, Stay Healthy was originally piloted in 2014 with Rutgers University-Newark’s Office of University-Community Partnerships (OUCP). “This program and its curriculum have had a positive impact on our local community. Those families who have completed the pilot program have committed to providing their young children with healthy foods and good nutritional habits,” stated Dr. Diane Hill…	Start Healthy Stay Heallthy	https://3blmedia.com/News/Nestle-Launches-Global-Nestle-Healthier-Kids-Initiative-US-through-Partnership-YMCA-New-Jersey	2018-05-24	2018-10-04
A21	Nestlé	Industry	Coalition Management	Constituency Recruitement - Internal	The Infant Nutrition Council of America is an association of manufacturers of infant formulas, follow-up formulas or growing up milks; members are Abbott Nutrition, Gerber Products Company, Perrigo Nutritionals and Reckitt Benckiser. For more than 45 years the Council has advocated optimal infant health and the critical role of infant nutrition, support families in their feeding decisions and edu…		https://infantnutrition.org/about-inca/		2019-09-18
A22	Nestlé	News	Coalition management	Constituency Recruitement - Internal	In a joint statement, Mariano Lozano, CEO Danone North America; Tracey Massey, president, Mars Wrigley Confectionery Americas; Steve Presley, chairman and CEO, Nestlé USA; and Amanda Sourry, president, Unilever North America said: “The Sustainable Food Policy Alliance was founded on the principle that food companies can and should be doing more to lead and drive positive action for the people who…		https://foodpolicyalliance.org/news/four-major-food-companies-launch-the-sustainable-food-policy-alliance/	2018-06-12	2018-09-28
A23	Nestlé	Industry	Coalition management	Establish relationships with key opinion leaders and health organisations	How Nutrition Data Can Be Used to Give Kids a Healthy Start - With Nestlé for Healthier Kids, Nestlé, Rutgers, and the YMCA are empowering New Jersey parents with a research-backed curriculum and a network of nurturing peer educators (…) The program aims to help kids develop healthy, nutritious eating habits that they will have for the rest of their lives.	Start Healthy Stay Heallthy	https://medium.com/nestle-usa/nestle-healthier-kids-nutrition-wellness-ymca-rutgers-new-jersey-88f0017b8ee4	2018-05-14	2018-09-13
A24	Nestlé	Industry	Coalition management	Establish relationships with key opinion leaders and health organisations	(...)Start Healthy, Stay Healthy was originally piloted in 2014 with Rutgers University-Newark’s Office of University-Community Partnerships (OUCP). “This program and its curriculum have had a positive impact on our local community. Those families who have completed the pilot program have committed to providing their young children with healthy foods and good nutritional habits,” stated Dr. Diane…	Start Healthy Stay Heallthy	https://www.nestleusa.com/media/pressreleases/nestle-for-healthier-kids-initiative-ymca-new-jersey-partnership		2018-09-17
A25	Nestlé	News	Coalition Management	Establish relationships with key opinion leaders and health organisations	The Start Healthy, Stay Healthy program is a vital way for Nestlé to help ensure a healthier future for communities. According to Wendy Johnson, PhD, MPH, RD, vice president of nutrition, health and wellness for Nestlé, “What children eat in their first 1,000 days has an impact on their health trajectory over the span of life. Understanding this speaks volumes about the criticality of this progra…	Promote public-private interactions with universities	https://3blmedia.com/News/Nestle-Launches-Global-Nestle-Healthier-Kids-Initiative-US-through-Partnership-YMCA-New-Jersey	2018-05-24	2018-10-04
A26	Nestlé	Industry	Coalition Management	Establish relationships with key opinion leaders and health organisations	In 2016, we wrapped up our partnership with the University of Alabama at the Birmingham School of Health Professionals and the Woodlawn Foundation, training more than 200 parents, caregivers, and students about early childhood nutrition. Our partnership in Newark, New Jersey, continued with Rutgers University– Newark and Program for Parents, Inc., through which more than 100 Newark families compl…	Promote public-private interactions with universities	Nestle Report 2016		2018-09-12
A27	Nestlé	Industry	Coalition Management	Establish relationships with key opinion leaders and health organisations	ASN 2018 - Samuel J. Fomon Award for Young Investigators- This award is given to a physician within 10 years from completion of medical postdoctoral training for outstanding work in the general area of pediatric nutrition; in particular, in infant nutrition, infant growth, or body composition. As the award honors Dr. Fomon, preclinical and/or clinical research that contributes to medical applicat…	ASN -Funding for award	https://www.nestlenutrition-institute.org/news/article/2018/06/19/asn-2018-samuel-j.-fomon-award-for-young-investigators	2018-06-19	2018-10-02
A28	Nestlé	Industry	Coalition Management	Establish relationships with key opinion leaders and health organisations	Nestle is a Founding Sponsor of AAP'S Institute for Healthy Childhood Weight	“In the 10 years since we embarked on the Nestlé Feeding Infants and Toddlers Study (FITS) to understand childhood dietary patterns, our commitment to addressing the childhood obesity epidemic has only deepened,” said Jose Saavedra, M.D., FAAP, medical director, Nestlé Nutrition. “Our support as the founding sponsor for this new initiative builds on this long-term dedication to the healthy growth…	https://medical.gerber.com/		2018-08-10
A29	Nestlé	Professional organisation	Coalition Management	Establish relationships with key opinion leaders and health organisations	The AAP Institute for Healthy Childhood Weight was launched in 2013, and serves as a translational engine for pediatric obesity prevention, assessment and treatment. The work of the Institute is supported by a diverse portfolio of funders, with Nestlé as the Founding Sponsor.	AAP IHCW - Founding Sponsor	https://ihcw.aap.org/Documents/ChangeTalkCaseStudy.pdf		2018-08-10
A30	Nestlé	Professional organisation	Coalition Management	Establish relationships with key opinion leaders and health organisations	Obesity is a complex problem, and we believe that the most effective solutions require participation from healthcare, industry, community-based organizations, and state and federal agencies. As an entity of the American Academy of Pediatrics, the Institute for Healthy Childhood Weight accepts financial and in-kind support from corporations, foundations, individuals, and other organizations only i…	AAP IHCW - Founding Sponsor - funder	https://ihcw.aap.org/support/ourfunders/Pages/default.aspx		2018-08-10
A31	Nestlé	Professional organisation	Coalition Management	Establish relationships with key opinion leaders and health organisations	Mission: The Institute will empower pediatricians, families and children to: better prevent, assess and treat obesity and its comorbidities (...) The Institute for Health Childhood Weight serves as translational engine for pediatric obesity prevention, asssessment, management and treatment; and moves policy and research from theory into practice in American healthcare, communities, and homes. Pro…	AAP IHCW - Founding Sponsor	https://ihcw.aap.org/Pages/programs_R1.aspx		2018-10-16
A32	Nestlé	Industry	Coalition Management	Establish relationships with key opinion leaders and health organisations	New Nestlé FITS Study Shows that WIC Works Decades-old government program improves nutrition at a critical stage in life. Nestlé’s Feeding Infants and Toddlers Study (FITS), published on June 5 (2018), monitors and assesses the daily eating habits of children ages four years and younger through the reporting of caregivers. (...).	Promote public-private interactions with health organisation (WIC)	https://medium.com/nestle-usa/new-nestl%C3%A9-fits-study-shows-that-wic-works-a516c6b47ee1	2018-06-01	2018-08-16
A33	Nestlé	Industry	Coalition Management	Establish relationships with key opinion leaders and health organisations	Gerber Advisory Council Member: "JATINDER BHATIA, (...) He is a past president for the Southern Society of Pediatric Research and served on the American Academy of Pediatrics Committee on Nutrition. His memberships include the Society for Pediatric Research, the American Pediatric Society, the American Institute of Nutrition, the American Society for Clinical Nutrition, the American Society for P…	AAP Committee on Nutrition Chairperson (2012-2013) Jatinder J.S. Bhatia. Pediatric Nutrition 7th edition Gerber Advisory Council Member	https://medical.gerber.com/nestle-science/gerber-advisory-council/jatinder-bhatia-md-faap		2018-08-27
A34	Nestlé	Industry	Coalition Management	Establish relationships with key opinion leaders and health organisations	Gerber Advisory Council: William J. Klish, MD, is Professor Emeritus of Pediatrics at Baylor College of Medicine in Houston, Texas. He was the first person to be credentialed in pediatric gastroenterology by the American Board of Pediatrics and is credited with helping develop pediatric gastroenterology as a field. Dr. Klish has held leadership positions in many organizations with a focus on earl…	Gerber Advisory Council Member	https://medical.gerber.com/nestle-science/gerber-advisory-council/william-j-klish		2018-08-27
A35	Nestlé	Industry	Coalition Management	Establish relationships with key opinion leaders and health organisations	Gerber Advisory Council: ALAN M. LAKE, MD - Associate Professor of Pediatrics: Alan M. Lake, MD, is Associate Professor of Pediatrics at the Johns Hopkins University School of Medicine in Baltimore, Maryland. He is a practicing pediatrician and sits on a number of national and state committees dedicated to early childhood nutrition and pediatric health. Dr. Lake is a fellow in the American Academ…	Gerber Advisory Council Member	https://medical.gerber.com/nestle-science/gerber-advisory-council/alan-m-lake		2018-08-27
A36	Nestlé	Industry	Coalition Management	Establish relationships with key opinion leaders and health organisations	Gerber Advisory Council: BRYAN VARTABEDIAN, MDAssistant Professor of Pediatrics- (...)I find it fascinating to see the growing amount of published literature about how probiotics can help bring balance to gut microbiota, demonstrating outcomes of improved health. In particular, recent papers prove that the probiotic L. reuteri can help reduce crying time in colicky babies. I enjoy teaching parent…	Gerber Advisory Council Member	https://medical.gerber.com/nestle-science/gerber-advisory-council/bryan-vartabedian		2018-08-27
A37	Nestlé	News	Coalition Management	Establish relationships with key opinion leaders and health organisations	Nutrition experts and lawmakers came together on Wednesday to discuss new government dietary guidelines, which they said would boost infant and early child nutrition, at an event hosted by The Hill at Washington, D.C.'s Newseum.(..) at the event sponsored by Nestlé.“Dietary guidelines are important for everybody that’s involved in the food sector,” said Brandon Lipps, USDA Administrator of Food a…	A Healthy Start: The Infant and Early Childhood Nutrition - Sponsor: Nestle	http://thehill.com/policy/healthcare/406339-washington-turns-focus-to-child-nutrition		2018-09-14
A38	Nestlé	Industry	Coalition Management	Establish relationships with key opinion leaders and health organisations	Nestlé USA is a supporter of the Produce for Better Health Foundation’s Fruits and Veggies: More Matters national health campaign, in which Nestlé registered dietitians contribute content for continuing education, informational webinars, and other outreach.(...) Nestlé USA has partnered with the Produce for Better Health by sponsoring its Grocery Store Tour Training Grant Program for the past …	Produce for Better Health Foundation (PBH) is a nonprofit organization whose mission is to achieve increased daily consumption of fruits and vegetables for better health by leveraging private industry and public sector resources, motivating key consumer influencers, and promoting fruits and vegetables directly to consumers. PBH, together with the Centers for Disease Control & Prevention (CDC) and…	Nestle Report 2016		2018-09-13
A39	Nestlé	Twitter	Coalition Management	Establish relationships with key opinion leaders and health organisations	Re-tweet: HAPPENING LIVE: A Healthy Start: Infant and Early Childhood Nutrition sponsored by @NestleUSA. If you can’t be here with us, we’re streaming live at http://thehill.com/event/397535-a-healthy-start-infant-and-early-childhood-nutrition …. Don’t forget to share your thoughts, questions and photos using #BuildingBlocksofHealth http://thehill.com/event/397535-a-healthy-start-infant-and-early…	Link to http://thehill.com/event/397535-a-healthy-start-infant-and-early-childhood-nutrition Hill News	https://twitter.com/NestleUSA	2018-09-12	2018-09-13
A40	Nestlé	Professional organisation	Coalition management	Establish relationships with key opinion leaders and health organisations	A complimentary copy is made possible through a professional grant from Nestlé Nutrition Institute	AAP's Pediatric Nutrition 7th edition - e-version	http://reader.aappublications.org/pediatric-nutrition-7th-edition-sponsored-member-benefit/1		2018-09-18
A41	Nestlé	Professional Organisation	Coalition management	Establish relationships with key opinion leaders and health organisations	A Report of the Healthy Active Living for Families Project. A project of the American Academy of Pediatrics Institute for Healthy Childhood Weight - The Healthy Active Living for Families project was funded by a grant from Nestlé Nutrition Institute.(…) The Healthy Active Living for Families: Right Fromthe Start (HALF) Parent Resources (healthychildren.org/growinghealthy) and Physician Implementa…	We would like to thank our HALF Editorial Board colleagues that helped us to shape and guide the work from formation to final resources. A special thanks is given to William Dietz, MD, PhD, FAAP for providing vision and wisdom across the course of the project. We also would like to thank the Nestlé Nutrition Institute for funding the HALF project.https://ihcw.aap.org/programs/healthforfamilies/Do…	https://ihcw.aap.org/programs/healthforfamilies/Documents/HALF%20Report%20[Final].pdf		2018-09-18
A42	Nestlé	Professional Organisation	Coalition management	Establish relationships with key opinion leaders and health organisations	Supporting healthcare providers in delivering anticipatory guidance about early obesity prevention Through the Healthy Active Living for Families (HALF) project resources were designed that support the implementation of early obesity prevention (infancy through age 5) at the point of primary care by leveraging parent focus groups and the latest evidence. Resources include an implementation guide,…	At the Institute for Healthy Childhood Weight, our goal is to support our work through a diverse portfolio of funding sources representing a variety of sectors, including public, private/corporate, non-profit and foundation. Obesity is a complex problem, and we believe that the most effective solutions require participation from healthcare, industry, community-based organizations, and state and f…	https://ihcw.aap.org/Pages/programs_optimizing.aspx		2018-09-18
A43	Nestlé	Professional Organisation	Coalition management	Establish relationships with key opinion leaders and health organisations	Healthy Active Living for Families- "Parent-friendly and pediatrician-trusted information helps establish healthy active living and prevent obesity during infancy and early childhood. Parents can find information and real-world action strategies around food and feeding, physical activity, and routines." (..) 5 interactive tools created. (...) The Healthy Active Living for Families project was fun…	HALF	https://ihcw.aap.org/programs/healthforfamilies/Pages/default.aspx		2018-09-18
A44	Nestlé	Professional Organisation	Coalition management	Establish relationships with key opinion leaders and health organisations	About HALF Healthy Active Living for Families (HALF) is a program of the American Academy of Pediatrics (AAP). (...) Building on the Bright Futures Guidelines, the national standard for pediatric well child care, guidance from HALF captures the understanding that the first priority is to attend to the concerns of the parents during each well visit. The HALF materials provide an excellent opportun…	HALF	https://www.healthychildren.org/English/healthy-living/growing-healthy/Pages/default.aspx		2018-09-18
A45	Nestlé	Professional organisation	Coalition management	Establish relationships with key opinion leaders and health organisations	Submission Deadline: July 6, 2018- NASPGHAN Foundation/Nestlé Nutrition Research Young Investigator Development Award This two-year grant is available to junior faculty (see eligibility requirements below) to support research activities that have the potential for evolution to an independent research career in pediatric gastroenterology, hepatologyor nutrition. This grant, generously supportedbyN…	NASPGHAN	https://www.naspghan.org/files/YIA%202018.pdf		2018-09-28
A46	Nestlé	Professional organisation	Coalition management	Establish relationships with key opinion leaders and health organisations	NASPGHAN 2017-2018 FOUNDATION PARTNERS: Gold: Nestle	NASPGHAN	https://www.naspghan.org/files/NASPGHAN_2018Winter_Newsletter.pdf		2018-09-28
A47	Nestlé	Professional organisation	Coalition management	Establish relationships with key opinion leaders and health organisations	American Society for Nutrition Conference: Past Exhibitors: Gerber Foundation, Nestle Corporation, Nestlé Nutrition Institute, Nestle Nutrition, Medical Affairs	ASN conference	https://meeting.nutrition.org/exhibits/exhibitor-information/#past		2018-09-28
A48	Nestlé	Professional organisation	Coalition management	Establish relationships with key opinion leaders and health organisations	American Society for Nutrition - The Sustaining Partner Program recognizes corporations and industry trade groups with the highest level of commitment to the missions of the American Society for Nutrition (ASN) and the ASN Foundation (...) - With thanks to our 2018 Sustaining Partners (…) Nestle Nutrition	ASN	https://nutrition.org/sustaining-partners/#currentsponsors		2018-09-28
A49	Nestlé	University	Coalition management	Establish relationships with key opinion leaders and health organisations	Dr. Jose Saavedra is an associate professor of pediatrics at the Johns Hopkins University School of Medicine. His area of clinical expertise is pediatric gastroenterology. He earned his M.D. from Programa Academico De Medicina. He completed his residency at SUNY Downstate Medical Center and performed a fellowship in pediatric gastroenterology at Johns Hopkins. Dr. Saavedra is the global chief med…	Duplicate on Gerber Medical: Jose M. Saavedra, MD, FAAP is the medical and scientific director of Nestlé Nutrition. He is also an Associate Professor in the Department of Gastroenterology and Nutrition at the Johns Hopkins School of Medicine and School of Public Health. Dr. Saavedra has numerous publications in the area of pediatric nutrition and its effects on pediatric illness on the GI tract. …	https://www.hopkinsmedicine.org/profiles/results/directory/profile/0001686/jose-saavedra		2018-09-25
A50	Nestlé	University	Coalition Management	Establish relationships with key opinion leaders and health organisations	Wendy Johnson, Vice President of Nutrition, Health and Wellness for Nestle USA, Joins Board Morristown, N.J. (July 13, 2017) – Wendy Johnson of Silver Spring, MD accepted the invitation to join the College of Saint Elizabeth Board of Trustees. Johnson became a trustee on February 24, 2017 and will serve a three-year term.	Wendy Johnson	https://www.cse.edu/-/wendy-johnson-vice-president-of-nutrition-health-and-wellness-for-nestle-usa-joins-board		2018-09-25
A51	Nestlé	University	Coalition Management	Establish relationships with key opinion leaders and health organisations	She (Wendy Johnson) is a member of several health, wellness and nutrition organizations including: the Institute of Medicine's Food Forum, the International Food Information Council Board of Directors, the American Public Health Association, where she is a former chair of the food and nutrition section, and a member of the Inter-Sectional Steering Committee.	Wendy Johnson	https://www.cse.edu/-/wendy-johnson-vice-president-of-nutrition-health-and-wellness-for-nestle-usa-joins-board		2018-09-25
A52	Nestlé	University	Coalition management	Establish relationships with key opinion leaders and health organisations	“Wyeth Nutrition is excited to support research at UNC and UMN through our partnership with the FNIH,” said CEO Wyeth Nutrition Mike Russomano. “This innovative research – led by two institutions at the forefront of studying brain development in children – will add to a better understanding of what is needed to support brain development, and the overall health of infants and children."		https://www.med.unc.edu/bric/slide-pages/featured-study/baby-connectome-project		2018-09-25
A53	Nestlé	University	Coalition management	Establish relationships with key opinion leaders and health organisations	Flux Satellite Conference 2018 - UNC Chapel Hill, in association with The Flux Society, will host a conference highlighting research using large, representative, or publicly available datasets to investigate developmental cognitive neuroscience.(...) Dates: Sunday, May 6 – Tuesday, May 8, 2018 Location: University of North Carolina at Chapel Hill (Biomedical Research Imaging Center and Carolina I…	University of North Carolina - (This conference will address the unique ability of larger, more representative datasets–and particularly those with multiple time points–to ask questions about brain development that have historically been impossible to address with the smaller, cross-sectional samples utilized in most neuroimaging research studies. The focus will be on research leveraging large da…	http://fluxsatellite.web.unc.edu/	Sunday, May 6 – Tuesday, May 8, 2018	2018-09-25
A54	Nestlé	Government	Coalition management	Establish relationships with key opinion leaders and health organisations	(National Child Nutrition Conference) 2018 Exhibitors (…) Bronze (…) Gerber	Sponsor Since 1986 the National CACFP Sponsor Association (NCA) has been the leading national organization for sponsors who administer the USDA Child and Adult Care Food Program (CACFP). We provide education and support to CACFP sponsors of all sizes from across the country and strive to improve communication between individual sponsors and between the sponsors and their supervising government ag…	https://www.cacfp.org/news-events-conferences/conference-resources/national-cacfp-sponsors-association-conference4/		2018-10-03
A55	Nestlé	Industry	Coalition Management	Establish relationships with key opinion leaders and health organisations	MANAGER WIC (…) Gerber Products Company dba Nestle Infant Nutrition is seeking a WIC Manager to join its Marketing team. This role can be located remotely or in the Arlington, VA location.(…) WIC State Engagement: Participate in National WIC Association (NWA) annual conferences and WIC state conferences. Represent Gerber Products Company exhibiting and educating WIC personnel on Gerber infant foo…	Duplicate: https://www.linkedin.com/jobs/view/manager-wic-at-nestl%C3%A9-nutrition-north-america-gerber-862390137/	https://www.nestlejobs.com/job/arlington/manager-wic/806/9243537		2018-09-28
A56	Nestlé	Scientific Journal	Coalition management	Establish relationships with key opinion leaders and health organisations	Scientific Article: Supplement WIC and non-WIC Infants and Children Differ in Usage of Some WIC-Provided Foods (…)Supported by Nestlé Research, Lausanne, Switzerland. (...) Acknowledgments: The study upon which the data presented here are based was a collaborative effort of many organizations and individuals; those are listed in the acknowledgements to the companion Methods and Study Design paper…	The Journal of Nutrition Supplement: Feeding Infants and Toddlers Study (FITS) 2016	https://www.nestle.com/asset-library/documents/r_and_d/publications/infants-and-children-differ-in-usage-of-some-wic-provided-foods.pdf		2018-10-02
A57	Nestlé	Professional organisation	Coalition Management	Establish relationships with key opinion leaders and health organisations	Corporate Friends of Children Fund Contributions to the Friends of Children Fund (FCF) enable the AAP to support high priority activities, respond to emerging health issues and continually generate new knowledge about the best way to care for children. With an annual donation, your organization will become a Corporate or Foundation member of the FCF and will receive significant acknowledgement in…	Nestle member of fund that enables AAP's work	https://www.aap.org/en-us/about-the-aap/corporate-relationships/Pages/Friends-of-Children-Fund-President%27s-Circle.aspx		2018-09-18
A58	Nestlé	Professional Organisation	Coalition management	Establish relationships with key opinion leaders and health organisations	What is HALF? The Healthy Active Living for Families: Right From the Start program (HALF) is a project of the American Academy of Pediatrics to address early childhood obesity prevention that integrates the parent perspective and evidence-informed pediatric health guidance.(...) Target Behaviors. The HALF Editorial Board reviewed the evidence and identified a number of desired behaviors for paren…		.https://www.aap.org/en-us/advocacy-and-policy/aap-health-initiatives/HALF-Implementation-Guide/Pages/About-HALF.aspx		2018-09-18
A59	Nestlé	Professional organisation	Coalition Management	Establish relationships with key opinion leaders and health organisations	AAP experience. National Conference & Exhibition. November 2-6 2018 Orlando. Exhibitor List: Gerber, a Nestle Company; Nestle Nutrition Institute	AAP exhibitor	https://s15.a2zinc.net/clients/AAP/NCE2018/public/Exhibitors.aspx?Index=All	2-6 November 2018	26.10.2018
A60	Nestlé	Professional Organisation	Coalition Management	Establish relationships with key opinion leaders and health organisations	The National Academies of Sciences, Engineering, and Medicine- Planning Committee Members: Wendy Johnson-Askew (PhD, MPH) is Vice President of Corporate Affairs with Nestle Infant Nutrition, North America. In this role she leads the Corporate Affairs Function which includes Medical Advocacy and Public Policy, Nutrition, Health and Wellness and Corporate Communications. Wendy is a member of the In…	The National Academies of Sciences, Engineering, and Medicine produce groundbreaking reports that have helped shape sound policies, inform public opinion, and advance the pursuit of science, engineering, and medicine.http://www.nationalacademies.org/about/index.html?_ga=2.226122515.823724712.1538492481-1218516535.1538492481	http://nationalacademies.org/hmd/activities/nutrition/assessingnutritioncareinoutpatientoncology/planning-committee-members.aspx		2018-10-02
A61	Nestlé	Industry	Coalition management	Establish relationships with key opinion leaders and health organisations	Erin Quann is the Associate Director of Nutrition Research for Gerber Products Company. She leads the activation of the Feeding Infants and Toddlers Study (FITS) in the U.S. in support of laying the foundation for healthful diets early in life. This includes gaining a better understanding of the diets and lifestyle habits of infants and young children to help optimize nutrition guidance and relat…	Revolving door	https://www.nestleusa.com/media/nutrition-health-and-wellness-experts-at-nestle-usa		2018-09-12
A62	Nestlé	Industry-led consumer association	Coalition management	Establish relationships with key opinion leaders and health organisations	FRAC Board of directors: Molly Fogarty	Food Research & Action Center is the leading national nonprofit organization working to eradicate poverty-related hunger and undernutrition in the United States. We: (…) seek stronger federal, state and local public policies that will reduce hunger, undernutrition, and obesity; (...) conduct public information campaigns to help promote changes in attitude and policies. http://frac.org/about/what-…	http://frac.org/about/board-of-directors		2019-09-19
A63	Nestlé	University	Coalition management	Establish relationships with key opinion leaders and health organisations	(...)Researchers at the University of North Carolina (UNC) and the University of Minnesota (UMN) have been awarded a $4 million grant from the National Institutes of Health (NIH) to launch the Baby Connectome Project (BCP). (...) BCP is a four-year research initiative of the NIH, supported by Wyeth Nutrition, through a donation to the Foundation for the National Institutes of Health (FNIH). UNC a…	In 2012 Wyeth Nutrition was acquired by Nestlé SA and operates as part of Nestlé Nutrition.http://www.wyethnutrition.com/welcome#/about	https://www.med.unc.edu/bric/slide-pages/featured-study/baby-connectome-project		2018-09-25
A64	Nestlé	Industry	Coalition management	Establish relationships with key opinion leaders and health organisations	Nestle- List of Public-Private Science & Research Partnerships (July 2018): The University Of North Carolina USA 2017 2 865 790 USD Nutrition and Brain development - Date 2017	UNC launches new study to uncover nutritional impacts on early brain development (…) September 19, 2017- Scientists at the University of North Carolina (UNC) School of Medicine and the University of Minnesota (UMN) embarked on the Baby Connectome Project (BCP), a groundbreaking NIH study launched in 2016 designed to quantitatively map human brain connectivity from birth through early childhood. N…	https://www.nestle.com/asset-library/documents/r_and_d/public-private-science-research-partnerships.pdf		2018-09-25
A65	Nestlé	Government	Coalition Management	Establish relationships with key opinion leaders and health organisations	(National Child Nutrition Conference) 2018 Exhibitors (…) Bronze (…) Gerber April 19-21, 2018, San Antonio	Since 1986 the National CACFP Sponsor Association (NCA) has been the leading national organization for sponsors who administer the USDA Child and Adult Care Food Program (CACFP). We provide education and support to CACFP sponsors of all sizes from across the country and strive to improve communication between individual sponsors and between the sponsors and their supervising government agencies. …	https://www.cacfp.org/news-events-conferences/conference-resources/national-cacfp-sponsors-association-conference4/		2018-10-03
A66	Nestlé	University	Coalition Management	Establish relationships with key opinion leaders and health organisations	Nutritional Insights: Selected Highlights From Johns Hopkins Medicine 12th Advances in Pediatric Nutrition FORMAT Meeting Coverage TIME TO COMPLETE 1 hour RELEASED August 4, 2017 EXPIRES August 3, 2019- COMMERCIAL SUPPORTER- Supported by an educational grant from Nestlé Nutrition Institute PROGRAM DESCRIPTION Presented by: Johns Hopkins University School of Medicine Division of Pediatric Gastroen…	AUTHORS Stefano Guandalini, MD Hugh Sampson, MD Alan Lake(GERBER COUNCIL!), MD Cade Nylund, MD Jose M Saavedra, MD Ada Hamosh, MD, MPH Celide Barnes‐Koerner, RN, RD http://media.mycme.com/documents/307/nestle_authors_76685.pdf	https://www.mycme.com/nutritional-insights-selected-highlights-from-johns-hopkins-medicine-12th-advances-in-pediatric-nutrition/activity/4833/		2018-09-25
A67	Nestlé	News	Coalition Management	Establish relationship with media	Nutrition experts and lawmakers came together on Wednesday to discuss new government dietary guidelines, which they said would boost infant and early child nutrition, at an event hosted by The Hill at Washington, D.C.'s Newseum.(..) at the event sponsored by Nestlé.	Event name: A Healthy Start: The Infant and Early Childhood Nutrition - Sponsor: Nestle	https://thehill.com/policy/healthcare/406339-washington-turns-focus-to-child-nutrition	2018-09-12	2018-10-02
A68	Nestlé	Industry	Coalition Management	Establish relationship with media	Dr. Wendy Johnson joins ABC Action News to discuss new FITS findings		https://medical.gerber.com/nestle-science/feeding-infants-and-toddlers-study		2018-10-02
A69	Nestlé	News	Coalition Management	Establish relationship with media	We spoke with Josh Morton, Team Lead of Corporate Communications, to learn more about Nestlé’s latest efforts to Create Shared Value in the U.S. and incorporate purpose into its operations. How is Nestlé living up to its responsibilities as a leading nutrition, health and wellness company? Josh Morton: For us, our consumers come first. That’s why we set big commitments and objectives to make our …		https://www.sustainablebrands.com/news_and_views/organizational_change/sustainable_brands/qa_nestles_work_become_nutrition_health_well		2018-10-04
A70	Nestlé	News	Direct involvement and influence in policy	Indirect access	Nutrition experts and lawmakers came together on Wednesday to discuss new government dietary guidelines, which they said would boost infant and early child nutrition, at an event hosted by The Hill at Washington, D.C.'s Newseum.(..) at the event sponsored by Nestlé.“Dietary guidelines are important for everybody that’s involved in the food sector,” said Brandon Lipps, USDA Administrator of Food a…	provided support to policy makers including consultation on dietary guidelines	http://thehill.com/policy/healthcare/406339-washington-turns-focus-to-child-nutrition		2018-09-14
A71	Nestlé	Industry	Direct involvement and influence in policy	Indirect access	Government Programs Click on your state in the map below to see which Gerber® infant formulas are available for your patients through government programs such as WIC and/or Medicaid	Website for health professionals	https://medical.gerber.com/tools/wic		2018-08-13
A72	Nestlé	Industry	Direct involvement and influence in policy	Indirect access	WIC vouchers make it possible, and easy, for parents to give their children these important nutrients. By supporting early childhood nutrition — whether through individual efforts, government programs like WIC or the work we do at Nestlé — we’re setting kids up for happy, healthy and successful lives.	Endorsement of WIC program	https://medium.com/nestle-usa/new-nestl%C3%A9-fits-study-shows-that-wic-works-a516c6b47ee1		2018-08-16
A73	Nestlé	Industry	Direct involvement and influence in policy	Indirect access	The formal launch event for this partnership will be held today at the YMCA of Newark and Vicinity. The event includes remarks from Nestlé, YMCA and Rutgers University-Newark leadership, as well as a healthy, hands-on snack-making activity by Nestlé chef and Food Network Star Matthew Jordan. Other event attendees will include Start Healthy, Stay Healthy program graduates, local children and local…		https://www.nestleusa.com/media/pressreleases/nestle-for-healthier-kids-initiative-ymca-new-jersey-partnership		2018-09-17
A74	Nestlé	Industry	Direct involvement and influence in policy	Indirect access	The Infant Nutrition Council of America is an association of manufacturers of infant formulas, follow-up formulas or growing up milks; members are Abbott Nutrition, Gerber Products Company, Perrigo Nutritionals and Reckitt Benckiser. For more than 45 years the Council has advocated optimal infant health and the critical role of infant nutrition, support families in their feeding decisions and edu…		https://infantnutrition.org/about-inca/		2019-09-18
A75	Nestlé	Industry	Direct involvement and influence in policy	Indirect access	The Infant Nutrition Council of America is an association of manufacturers of infant formulas, follow-up formulas or growing up milks; members are Abbott Nutrition, Gerber Products Company, Perrigo Nutritionals and Reckitt Benckiser. For more than 45 years the Council has advocated optimal infant health and the critical role of infant nutrition, support families in their feeding decisions and edu…		https://infantnutrition.org/about-inca/		2019-09-18
A76	Nestlé	Industry-led consumer association	Direct involvement and influence in policy	Indirect Access	Molly Fogarty Molly Fogarty is Head of Government Relations & Public Affairs for Nestlé based in Washington, DC. Molly has 17 years of public policy experience in Washington. She started her career working for Senator Chuck Hagel (R-NE) from her home state of Nebraska. Molly also served as a political appointee in the Bush Administration, working at the U.S. Department of Agriculture under Secret…	Revolving door	http://frac.org/about/board-of-directors		2019-09-19
A77	Nestlé	Industry	Direct involvement and influence in policy	Indirect access	Sustainable Food Policy Alliance - Leadership Council: Steve Presley - CEO and chairperson Nestlé USA		https://foodpolicyalliance.org/about-us/		2018-09-28
A78	Nestlé	Industry	Direct involvement and influence in policy	Indirect access	The Sustainabe Food Policy Alliance - Governing Board: Molly Fogarty Senior Vice President, Corporate and Government Affairs, Nestlé USA ALSO LEADERSHIP COUNCIL: Steve Presley, Chairman and CEO, Nestlé USA		https://foodpolicyalliance.org/about-us/		2018-09-28
A79	Nestlé	Industry	Direct involvement and influence in policy	Indirect access	The Sustainable Food Policy Alliance advocates for policies and practices that improve the quality and accessibility of information available to consumers about the food they purchase for themselves and their families. (…) Learn more about what each member company is doing to improve transparency in our supply chains and ensure consumers have access to accurate information about our products:(...…		https://foodpolicyalliance.org/issue/consumer-transparency/		2018-09-28
A80	Nestlé	News	Direct involvement and influence in policy	Indirect access	Four of the world’s largest food companies have a new plan for fixing food and farm policy- A year after America’s powerful food lobby began to implode, four of the world’s largest food companies are launching an association of their own.The Sustainable Food Policy Alliance, unveiled Thursday by the U.S. divisions of Danone, Mars, Nestle and Unilever, says it will fight for progressive food polic…		https://www.washingtonpost.com/news/wonk/wp/2018/07/12/four-of-the-worlds-largest-food-companies-have-a-new-plan-for-fixing-food-and-farm-policy/?utm_term=.9226005145ba		2018-09-28
A81	Nestlé	University	Direct involvement and influence in policy	Indirect access	Prior to joining Nestle, (Wendy) Johnson was employed by the National Institutes of Health in the Nutrition Research Coordination division. There she operated as public health nutrition and health policy advisor who fought to reduce general obesity and improve wellness. In fact, she was actively involved in the Surgeon General's Call to Action to Prevent and Decrease Overweight and Obesity and th…	revolving door	https://www.cse.edu/-/wendy-johnson-vice-president-of-nutrition-health-and-wellness-for-nestle-usa-joins-board		2018-09-25
A82	Nestlé	Industry	Direct involvement and influence in policy	Indirect access	MANAGER WIC (…) Gerber Products Company dba Nestle Infant Nutrition is seeking a WIC Manager to join its Marketing team. This role can be located remotely or in the Arlington, VA location.(…) WIC State Engagement: (...) Networking and identifying WIC state key decision makers.(...) Partner with WIC Director in new Gerber Good Start contract activation with WIC-IN task team (Medical Sales, Retail …	Duplicate: https://www.linkedin.com/jobs/view/manager-wic-at-nestl%C3%A9-nutrition-north-america-gerber-862390137/	https://www.nestlejobs.com/job/arlington/manager-wic/806/9243537		2018-09-28
A83	Nestlé	Professional Organisation	Direct involvement and influence in policy	Indirect Access	Prior to joining Nestle, Wendy (Johnson-Askew) was employed by the National Institutes of Health, Division of Nutrition Research Coordination as a public health nutrition and health policy adviser. While there she was actively involved in the development and follow-up actions to the Surgeon General’s Call to Action to Prevent and Decrease Overweight and Obesity and the Dietary Guidelines process.…	Member of National Academies of Sciences, Engineering, and Medicine: produce groundbreaking reports that have helped shape sound policies, inform public opinion, and advance the pursuit of science, engineering, and medicine.http://www.nationalacademies.org/about/index.html?_ga=2.226122515.823724712.1538492481-1218516535.1538492481	http://nationalacademies.org/hmd/activities/nutrition/assessingnutritioncareinoutpatientoncology/planning-committee-members.aspx		2018-10-02
A84	Nestlé	News	Direct involvement and influence in policy	Indirect Access	There's a lack of US leadership on breastfeeding. (…) “What you are seeing here is the collusion of the U.S. government with the infant formula industry,” Rafael Perez-Escamilla, a professor at the Yale School of Public Health, told Vox. Vox wasn’t alone: Nearly all media covering Geneva drew the connection between the U.S. Delegation and representatives present from manufacturers, including Nest…		https://thehill.com/opinion/healthcare/402729-theres-a-lack-of-us-leadership-on-breastfeeding	2018-08-20	2018-10-02
A85	Nestlé	News	Direct involvement and influence in policy	Indirect access	Opportunities to improve childhood nutrition - The FITS findings come at a pivotal point to inform food policy discussions including the development of the Dietary Guidelines for 2020-2025 and the reconsideration of the benefits offered in the USDA's WIC (Women, Infants, and Children) food package, which was last revised in 2009. "One of the best things about Feeding Infants and Toddlers Study, i…	Food Navigator	https://www.foodnavigator-usa.com/Article/2018/06/06/Toddlers-fall-short-on-daily-veggies-while-infants-aren-t-getting-enough-iron-Nestle-study-finds	2018-06-06	2018-10-11
A86	Nestlé	News	Direct involvement and influence in policy	Actor in government decision making	Healthy business vs healthy people — how will this administration address the two? On Wednesday, Sept. 12, Nestlé sponsored a meeting between advocates for healthy nutrition (from director of nutrition policy at the Food Research Action Center, Geraldine Henchy and Yael Lehman president and CEO of the Food Trust), politicians [Reps. Bobby Scott (D-Va.) and Nanette Barragán (D-Calif.)] and, believ…		https://thehill.com/opinion/healthcare/406931-healthy-business-vs-healthy-people-how-will-this-administration-address-it	2018-09-16	2018-10-02
A87	Nestlé	Industry	Direct involvement and influence in policy	Actor in government decision making	MANAGER WIC (…) Gerber Products Company dba Nestle Infant Nutrition is seeking a WIC Manager to join its Marketing team. (...) Attend WIC contract meetings to provide WIC State Nutritionist staff with Gerber Good Start educational assets and support (materials, webinars, etc.).	Duplicate: https://www.linkedin.com/jobs/view/manager-wic-at-nestl%C3%A9-nutrition-north-america-gerber-862390137/	https://www.nestlejobs.com/job/arlington/manager-wic/806/9243537		2018-09-28
A88	Nestlé	Government	Direct involvement and influence in policy	Actor in government decision making	GERBER and Nestle are both National Strategic Partners of Choose My Plate	National Strategic Partners* consist of companies/organizations that are national in scope and reach and also fulfill the following requirements: They must have a health mandate consistent with the Dietary Guidelines for Americans and the mission of the USDA's Center for Nutrition Policy & Promotion (CNPP). They will promote nutrition content in the context of the entirety of the Dietary Guidelin…	https://www.choosemyplate.gov/national-strategic-partners		2018-10-10
A89	Nestlé	Industry	Direct involvement and influence in policy	Actor in government decision making	Supporting the USDA’s MyPlate Initiative Various U.S. Nestlé brands are MyPlate National Strategic Partners through the USDA Center for Nutrition Policy and Promotion’s Nutrition Communicators Network. Through this partnership, Nestlé brands share nutrition information to promote the Dietary Guidelines for Americans. Nestlé brands such as (...) GERBER take the lead on communicating these messa…	Choose My Plate	Nestle Report 2016		2018-09-13
A90	Nestlé	Industry	Direct involvement and influence in policy	Actor in government decision making	Enhancing food policy discussions with FITS data The latest FITS findings are well-timed to inform food policy discussions, including the development of the Dietary Guidelines for Americans 2020-2025, which will include comprehensive dietary guidance for infants and toddlers (from birth to age 24 months) for the first time ever, as well as women who are pregnant.	DGA	https://www.nestleusa.com/media/pressreleases/feeding-infants-toddlers-study-finds-french-fries-number-one-vegetable-consumed		2018-09-13
A91	Nestlé	Industry	Direct involvement and influence in policy	Actor in government decision making	They(FITS findings) will also help inform reconsideration of the benefits offered in the Special Supplemental Nutrition Program for Women, Infants and Children (WIC) food package, which was last revised in 2009.	FITS + WIC	https://www.nestleusa.com/media/pressreleases/feeding-infants-toddlers-study-finds-french-fries-number-one-vegetable-consumed		2018-09-13
A92	Nestlé	Industry	Direct involvement and influence in policy	Actor in government decision making	As an Alliance, we will: -Work closely with the FDA to support the Agency’s nutrition innovation strategy, including encouraging timely implementation of the new nutrition facts panel and a robust and effective education campaign to help people understand the nutrition facts panel and empower them to make the food choices that are right for them. -Support a comprehensive update of the definition …		https://foodpolicyalliance.org/issue/nutrition/		2018-09-28
A93	Nestlé	Industry	Direct involvement and influence in policy	Indirect access	As the process for developing the 2020-2025 Dietary Guidelines for Americans gets underway, we will work with the U.S. Departments of Agriculture and Health and Human Services on helping to shape science-based recommendations for encouraging healthy diets at all life stages and shaping sustainable food systems. (...)Learn more about what our individual members are doing on nutrition: Nestle	ONLY 4 MEMBERS…MARS, DANONE, UNILEVER and NESTLÉ ….	https://foodpolicyalliance.org/issue/nutrition/		2018-09-28
A94	Nestlé	Industry	Direct involvement and influence in policy	Actor in government decision making	As an Alliance, we will: (...) Actively participate in the dialogue with FDA to remove barriers to innovation to help provide healthier foods that people want; modernize standards of identity; encourage consumption of smaller portions; and support education efforts that help people eat healthier diets. (...) Learn more about what our individual members are doing on nutrition: Nestle		https://foodpolicyalliance.org/issue/nutrition/		2018-09-28
A95	Nestlé	Professional Organisation	Discursive strategies	Frame the debate	Healthy Active Living for Families- "Parent-friendly and pediatrician-trusted information helps establish healthy active living and prevent obesity during infancy and early childhood. Parents can find information and real-world action strategies around food and feeding, physical activity, and routines." (..) 5 interactive tools created. (...) The Healthy Active Living for Families project was fun…	Putting emphasis on physical activity	https://ihcw.aap.org/programs/healthforfamilies/Pages/default.aspx		2018-09-18
A96	Nestlé	Professional Organisation	Discursive strategies	Frame the debate	About HALF Healthy Active Living for Families (HALF) is a program of the American Academy of Pediatrics (AAP). (...) Building on the Bright Futures Guidelines, the national standard for pediatric well child care, guidance from HALF captures the understanding that the first priority is to attend to the concerns of the parents during each well visit. The HALF materials provide an excellent opportun…	Putting emphasis on physical activity	https://www.healthychildren.org/English/healthy-living/growing-healthy/Pages/default.aspx		2018-09-18
A97	Nestlé	Industry	Discursive strategies	The economy	Gerber to Move U.S. Headquarters to Northern Virginia- FLORHAM PARK, NJ (April 16, 2018) - Gerber Products Company today announced that it will move its U.S. corporate headquarters from Florham Park, New Jersey to Arlington, Virginia, where Nestlé USA, Gerber’s sister company, recently moved its headquarters. The company expects to bring more than 150 jobs to the Washington, D.C. area with this t…	creating jobs	http://news.gerber.com/news/gerber-to-move-us-headquarters-to-northern-virginia	2018-04-16	2018-10-02
A98	Nestlé	Industry	Discursive strategies	Frame the debate	As an Alliance, we will: (...) Continue to strengthen voluntary, industry-wide standards governing responsible marketing and improving the nutrition of foods marketed to families and children. We hold ourselves to high ethical marketing standards and respect each parent or gatekeeper’s right to make smart decisions about their children’s health. (...)Learn more about what our individual members a…	Sustainable Food Policy Alliance	https://foodpolicyalliance.org/issue/nutrition/		2018-09-28
A99	Nestlé	Industry	Discursive strategies	Frame the debate	A cornerstone of our work is ensuring we are using industry-leading research and applying that to our portfolio of products to help meet all families at each life stage. In May 2018, we launched our global flagship initiative, Nestlé for Healthier Kids, (...) In the US, Nestlé supports this initiative by helping to provide nutrition education for parents of young children under the banner of a pr…	Eating habits	https://www.nestleusa.com/nutrition/inspire-lead-healthy-lives-wellness-food-security		2019-09-13
A100	Nestlé	Industry	Discursive strategies	Frame the debate	Now, thanks to a partnership with Nestlé and the New Jersey YMCA State Alliance, parents in five New Jersey communities will have access to these free nutrition classes, helping to put more families on a path to good health. (...) The course is taught by peer educators to help ensure the program is sustainable and hyper-local, serving the unique needs of diverse communities. The program aims to h…	Eating habits	https://medium.com/nestle-usa/nestle-healthier-kids-nutrition-wellness-ymca-rutgers-new-jersey-88f0017b8ee4		2018-08-14
A101	Nestlé	Industry	Discursive strategies	Frame the debate	Jenna Cope- Nutrition, Health, and Wellness Champion, Gerber As a Nutrition, Health and Wellness Champion, my focus is on infant and early childhood nutrition. (...). I have been involved in and am inspired by our early nutrition program partnership in Newark, N.J. that helps to empower the local community and parents by teaching them how to feed nutrition for their babies.		Nestle Report 2016		2018-09-13
A102	Nestlé		Discursive strategies	Frame the debate	We spoke with Josh Morton, Team Lead of Corporate Communications, to learn more about Nestlé’s latest efforts to Create Shared Value in the U.S. and incorporate purpose into its operations. How is Nestlé living up to its responsibilities as a leading nutrition, health and wellness company? Josh Morton: For us, our consumers come first. That’s why we set big commitments and objectives to make our …	Inspire consumers lead healthier lifes - improve portfolio of products	https://www.sustainablebrands.com/news_and_views/organizational_change/sustainable_brands/qa_nestles_work_become_nutrition_health_well		2018-10-04
A103	Nestlé	Industry	Discursive Strategies	Frame the debate	We use our developmental milestones to ensure that our foods provide developmentally appropriate nutrition, texture, size and shape, and variety at each stage of your baby's development. As we learn more, we continue to offer new foods, tastes and textures!	Gerber Milestone Symbols System Products are developmentally appropriate	https://www.gerber.com/why-gerber/safety-and-research		2018-08-28
A104	Nestlé	Industry	Discursive Strategies	Frame the debate	Development-Based Milestone Symbols™ Because all babies develop differently, it’s important that feeding choices are based on stages of development, not chronological age. That’s why we created a range of developmentally-based Milestone Symbols. These color-coded icons will be on every Gerber product to help you quickly identify the products, services and information that are appropriate for your…	Products are developmentally appropriate	https://www.gerber.com/why-gerber/the-gerber-nutrition-journey		2018-08-14
A105	Nestlé	Industry	Discursive Strategies	Frame the debate	Nestlé chose to dive into this data because it supports our company’s effort to help 50 million children lead healthier lives by 2030. By understanding the gaps in childhood nutrition, we can better identify and craft solutions.	Lead healthier lives, understand gaps in childhood nutrition , craft solutions	https://medium.com/nestle-usa/new-nestl%C3%A9-fits-study-shows-that-wic-works-a516c6b47ee1		2018-08-16
A106	Nestlé	Industry	Discursive Strategies	Frame the debate	WIC works by providing mothers vouchers to purchase specific, nutrient-dense foods, such as iron-fortified formula and cereal, fruits, vegetables, milk and whole grain breads. The latest data shows the program is helping small children get the nutrients their growing bodies need during the most critical stages of development. (...) WIC vouchers make it possible, and easy, for parents to give thei…	Support early childhood nutrition to set kids to a happy, healthy and succesful lives	https://medium.com/nestle-usa/new-nestl%C3%A9-fits-study-shows-that-wic-works-a516c6b47ee1		2018-08-16
A107	Nestlé	Industry	Discursive Strategies	Frame the debate	That’s why at Nestlé, we’re committed to doing our part by developing tasty, nutritious and affordable products. As the world’s largest food and beverage company, we’re in a unique position to help parents create healthy and fulfilling menus so their families can thrive.	developing tasty nutritious affordable products to create healthy menus	https://medium.com/nestle-usa/new-nestl%C3%A9-fits-study-shows-that-wic-works-a516c6b47ee1		2018-08-16
A108	Nestlé	Industry	Discursive Strategies	Frame the Debate	How Research Benefits Your Children Nestlé and Gerber have helped achieve many nutrition breakthroughs. In 2007, Nestlé introduced the first infant formula in the United States with probiotics—beneficial B. Lactis cultures similar to the type found in breastmilk—designed to help support baby’s healthy immune system and digestive health.(...) Research is a key part of our heritage and an essential…	Research to deliver Nestle's promise for Good Food, Good Life. Breakthrough in 2007 infant formula with ingredients found in breastmilk	https://www.gerber.com/why-gerber/safety-and-research		2018-08-28
A109	Nestlé	Industry	Discursive Strategies	Frame the debate	We also reformulated our meals & snacks for toddlers by reducing trans fats, reducing the sodium content, and using healthier fat sources.	Reformulated	https://www.gerber.com/why-gerber		2018-08-28
A110	Nestlé	Industry	Discursive Strategies	Frame the Debate	Good nutrition – it just FITS. You guessed it. We’re total nerds about all things nutrition! It's only right we use our research to make sure your little one’s food has the goodness it needs. Did you know that the number one veggie consumed by tots is French fries? Woah. We’ve invested a ton of resources into our Feeding Infants and Toddlers Study (FITS) to learn more facts, take action, and cust…	Research to learn more about infant nutrition	https://www.gerber.com/why-gerber		2018-08-28
A111	Nestlé	Industry-led consumer association	Discursive Strategies	Frame the Debate	Participating Companies: Facts Up Front was launched as a joint initiative of the Grocery Manufacturers Association and Food Marketing Institute to provide busy consumers – especially parents – with the information they need to make informed decisions when they shop. The companies listed below are implementing Facts Up Front on their branded products, private label products or store brands: NESTL…	Affiliation	http://www.factsupfront.org/Partners.html		2018-08-28
A112	Nestlé	Industry	Discursive Strategies	Frame the debate	Our diverse portfolio of foods and beverages provides nutritious options for every member of the family, and supports (…) the first 1000 days of life (…).	Portfolio provides nutritious options and supports 1000 days	https://www.nestleusa.com/media/pressreleases/nestle-us-releases-2016-creating-shared-value-report		2018-09-13
A113	Nestlé	Industry	Discursive Strategies	Frame the debate	Nestlé in the United States is committed to being a trusted leader in nutrition, health and wellness. Our diverse portfolio of food and beverage products provide nutritious options for every member of the family, including infants, toddlers, (…)	committed being a trusted leader - nutritious food	https://www.nestleusa.com/media/pressreleases/nestle-supports-fda-sodium		2018-09-13
A114	Nestlé	Industry	Discursive Strategies	Frame the debate	Highlights of the report: 100% of our children’s products met the Nestlé Nutritional Foundation (NF) criteria for children.	NF criteria	Nestle Report 2016		2018-09-13
A115	Nestlé	Industry	Discursive Strategies	Frame the debate	One key source for identifying real-world nutrition needs is the Nestlé Feeding Infants and Toddlers Study (FITS), the largest diet survey focused on children under age 4. The study is an ongoing investment that we make to understand their nutrition needs. It also helps to identify what foods and beverages kids eat most and where they’re falling short compared to pediatric recommendations.	Research to Identify nutrition needs	https://medium.com/nestle-usa/gerber-baby-food-innovation-nutrition-research-scientists-taste-test-fits-cc636cb56fac	2018-09-04	2018-09-13
A116	Nestlé	Industry	Discursive Strategies	Frame the debate	Commitment: Support Breastfeeding and Protect It by Continuing to Implement an Industry-Leading Policy to Market Breastmilk Substitutes Responsibly. In 2016, we continued to uphold our commitment to market breastmilk substitutes responsibly.		Nestle Report 2016		2018-09-13
A117	Nestlé	Industry	Discursive Strategies	Frame the debate	We have long been a proponent of responsible marketing to children. Our own communication principles, as well as the Nestlé Policy on Marketing Communication to Children, mandate that all communication to children follow responsible marketing principles and are limited to foods and beverages that meet a specific nutritional profile.		Nestle Report 2016		2018-09-13
A118	Nestlé	Industry	Discursive Strategies	Frame the debate	In 2016, we disseminated web-based training materials with detailed implementation guidelines to all marketing teams and external agency partners. We are a member of the Better Business Bureau’s Children’s Food and Beverage Advertising Initiative, through which we’ve committed to encouraging healthier dietary choices and lifestyles among children, improving the children’s food advertising landsca…	Affiliation	Nestle Report 2016		2018-09-13
A119	Nestlé	Industry	Discursive Strategies	Frame the debate	Ongoing - Ensure that the practices of the Nestlé Nutrition business consistently meets the FTSE4Good Index BMS criteria in line with the requirements for Low-Risk Countries.		Nestle Report 2016		2018-09-13
A120	Nestlé	Industry	Discursive Strategies	Frame the debate	We are committed to helping individuals and families make a shift toward choosing more thoughtful portions. This will allow people to make better choices while continuing to enjoy the foods they love. In 2016, we continued to focus on portion guidance and challenged our brands to deliver reasonable portions through product form, pack concept, and/ or on-pack communication. We offer portion guidan…		Nestle Report 2016		2018-09-13
A121	Nestlé	Industry	Discursive Strategies	Frame the debate	Committment: Offer guidance on portions for our products. By 2017 – Provide portion guidance on 100% of Nestlé USA food and beverage products.		Nestle Report 2016		2018-09-13
A122	Nestlé	Industry	Discursive Strategies	Frame the debate	“While academic organizations and the public health community have invested significantly in improving children’s food choices amidst the obesity epidemic, the conversation needs to start earlier, with focused efforts on infants and toddlers through education and interventions with proven benefits,” said Dr. Ryan Carvalho, M.D., Medical Director at Gerber. “Now is the time to halt the rise of chi…		https://www.nestleusa.com/media/pressreleases/feeding-infants-toddlers-study-finds-french-fries-number-one-vegetable-consumed Duplicated: https://www.nestle.com/randd/news/allnews/fits-builds-nutritional-knowledge	2018-09-04	2018-09-13
A123	Nestlé	Industry	Discursive Strategies	Frame the debate	The Joyful Way Gerber Comes Up with Snacks Babies Love- From baby taste testers to peer-reviewed studies, Gerber uses research to innovate and develop nutritious products for infants and toddlers. Babies can’t talk, but they still have ways of telling grown-ups what they want. When I first started at Gerber three years ago, I saw this creative communication in action when scientists from our R&D …	Research to innovate nutritious	https://medium.com/nestle-usa/gerber-baby-food-innovation-nutrition-research-scientists-taste-test-fits-cc636cb56fac	2018-09-04	2018-09-13
A124	Nestlé	Industry	Discursive Strategies	Frame the debate	With FITS findings like these in mind, we aim to prepare snack foods that make it easy for parents to feed their children vegetables or whole grains — turning snack time into a chance to help kids meet their nutrition needs. Our new Gerber Veggie Crisps are a snack made with real veggies and 3 grams of whole grains per serving and they provide vitamin E — one of the nutrients that FITS identified…	helo parents feed vegetables and whole grains	https://medium.com/nestle-usa/gerber-baby-food-innovation-nutrition-research-scientists-taste-test-fits-cc636cb56fac	2018-09-04	2018-09-13
A125	Nestlé	Industry	Discursive Strategies	Frame the debate	Research also helps us create foods with children’s developmental stages in mind. As parents of tiny tots know, babies have a learning curve at meal times. They may just be getting used to sitting or crawling, while also developing new abilities to chew and pick up objects. Kids need foods that are the right size and texture to support them at each stage in their feeding journey.	Right size and texture - developmental stage	https://medium.com/nestle-usa/gerber-baby-food-innovation-nutrition-research-scientists-taste-test-fits-cc636cb56fac	2018-09-04	2018-09-13
A126	Nestlé	Industry	Discursive Strategies	Frame the debate	To understand what it’s like to be a young child learning to eat, scientists in our Research and Development Center put on their ‘baby’ gear that helps simulate a child’s developmental stage. They wear enormous, difficult-to-maneuver gloves and goggles that mimic a child’s still-developing eyesight. They experience first-hand how hard it is for babies and toddlers to get food from bowl to mouth. …		https://medium.com/nestle-usa/gerber-baby-food-innovation-nutrition-research-scientists-taste-test-fits-cc636cb56fac	2018-09-04	2018-09-13
A127	Nestlé	Industry	Discursive Strategies	Frame the debate	Gerber has a unique opportunity — and responsibility — to help put little ones on the path to a healthy life. Research shows children often establish life-long dietary patterns by age two. We all know that it’s easier to establish a good habit than it is to change a bad one. By eating well with their infants and toddlers every day, parents can support their kids’ health now and well into the futu…	heallthy eating habits	https://medium.com/nestle-usa/gerbers-nutrition-research-puts-families-on-a-healthy-path-5c014f1045a5		2018-09-13
A128	Nestlé	Twitter	Discursive Strategies	Frame the debate	We're proud to be doing our part to build a more sustainable food system: https://bddy.me/2JBaPmW via @caitlindewey	Link to Washingtonpost news article: Four of the world’s largest food companies have a new plan for fixing food and farm policy	https://twitter.com/NestleUSA	18/19.07.2018	2018-09-14
A129	Nestlé	Twitter	Discursive Strategies	Frame the debate	Tweet We've joined with three other food and beverage companies to build a more sustainable food system: https://bddy.me/2Lfk9hU		https://twitter.com/NestleUSA	2018-07-12	2018-09-14
A130	Nestlé	Twitter	Discursive Strategies	Frame the debate	Tweet: As the world’s largest food company, we’re in a unique position to help parents create healthy and fulfilling menus. https://bddy.me/2HI8ZzK #HealthierKids #GerberNutrition		https://twitter.com/NestleUSA	2018-06-12	2018-09-14
A131	Nestlé	Twitter	Discursive Strategies	Frame the debate	Tweet: By supporting early childhood nutrition, we’re setting kids up for happy, healthy and successful lives. https://bddy.me/2HATwS0 #GerberNutrition #HealthierKids	Link to press release 05.06.2018 New Nestlé FITS Study Shows that WIC Works https://medium.com/nestle-usa/new-nestl%C3%A9-fits-study-shows-that-wic-works-a516c6b47ee1	https://twitter.com/NestleUSA	05/07/10.06.2018	2018-09-13
A132	Nestlé	Twitter	Discursive Strategies	Frame the debate	Tweet: How We're Leveraging Nutrition Data to Give Kids a Healthy Start https://bddy.me/2HhLcGt	Link to press release 14.05.2018 How Nutrition Data Can Be Used to Give Kids a Healthy Start	https://twitter.com/NestleUSA	15/16/21/23/29/31.05.2018 03.06.2018	2018-09-13
A133	Nestlé	Industry	Discursive Strategies	Frame the debate	100% of children’s products meet the Nestlé Nutritional Foundation (NF) criteria for children, representing an appropriate choice within a balanced diet		https://www.nestleusa.com/nutrition		2018-09-14
A134	Nestlé	Industry	Discursive Strategies	Frame the debate	We’re adding more offerings with benefits our consumers are looking for such as organic ingredients, non-GMO ingredients, and gluten-free options. Gerber transitioned all formulas under its Good Start brand to no GMO ingredients, and it is the only infant formula brand to include probiotics in all milk-based powder formulas.		https://www.nestleusa.com/nutrition/healthier-food-product-choices-sugar-sodium-fat-vegetables-grains-natural-ingredients		2018-10-09
A135	Nestlé	Industry	Discursive Strategies	Frame the debate	(…) As part of Nestlé for Healthier Kids in the United States, the company will support initiatives that help provide nutrition education for parents of young children under the banner of a program called “Start Healthy, Stay Healthy". This program focuses on the first 1,000 days and provides families with evidence-based education to help them establish and maintain good nutritional habits for th…		https://www.nestleusa.com/media/pressreleases/nestle-for-healthier-kids-initiative-ymca-new-jersey-partnership		2018-09-17
A136	Nestlé	Industry	Discursive strategies	Frame the debate	The Infant Nutrition Council of America is an association of manufacturers of infant formulas, follow-up formulas or growing up milks; members are Abbott Nutrition, Gerber Products Company, Perrigo Nutritionals and Reckitt Benckiser. For more than 45 years the Council has advocated optimal infant health and the critical role of infant nutrition, support families in their feeding decisions and edu…	Breastfeeding whenever possible	https://infantnutrition.org/about-inca/		2019-09-18
A137	Nestlé	Industry	Discursive strategies	Frame the debate	As consumers ourselves, we know that food choices are highly personal. Each of us is looking for different information to guide our individual choices about food. Whether you value affordability, macronutrient content, certain ingredients, or specific production practices, we believe that people are entitled to clear and consistent information that accurately reflects the latest science and relia…		https://foodpolicyalliance.org/issue/consumer-transparency/		2018-09-28
A138	Nestlé	Industry	Discursive strategies	Frame the debate	Within our own companies, the members of the Sustainable Food Policy Alliance have made broad changes to improve transparency – but we also recognize there is more work to be done, which is why we are committed to: - Fully supporting the timely implementation of the new Nutrition Facts panel, which makes practical changes so that information is easier for consumers to read and understand. - Explo…		https://foodpolicyalliance.org/issue/consumer-transparency/		2018-09-28
A139	Nestlé	Industry	Discursive strategies	Frame the debate	We make foods to support healthy, balanced lives, and we believe policies that impact the business of food should support people’s health, too. We are concerned about the continued rise in obesity rates and other chronic diseases such as diabetes and heart disease, as well as food insecurity and access to healthy food, in the U.S. and globally. Collectively, our members are constantly improving t…		https://foodpolicyalliance.org/issue/nutrition/		2018-09-28
A140	Nestlé	Industry	Discursive strategies	Frame the debate	Empower Parents, Caregivers, and Teachers to Foster Healthy Behaviors in Children - Gerber continues the Early Childhood Nutrition Education program in an effort to tackle childhood obesity rates in local communities by teaching parents and caregivers of young children simple ways to improve the diets of infants, toddlers, and preschoolers. The program covers topics including the importance of br…	Effort to tackles childhood obesity	Nestle Report 2016		2018-09-13
A141	Nestlé	News	Discursive strategies	Frame the debate	In a joint statement, Mariano Lozano, CEO Danone North America; Tracey Massey, president, Mars Wrigley Confectionery Americas; Steve Presley, chairman and CEO, Nestlé USA; and Amanda Sourry, president, Unilever North America said: “The Sustainable Food Policy Alliance was founded on the principle that food companies can and should be doing more to lead and drive positive action for the people who…		https://foodpolicyalliance.org/news/four-major-food-companies-launch-the-sustainable-food-policy-alliance/	2018-06-12	2018-09-28
A142	Nestlé	Industry	Discursive Strategies	Frame the debate	Nestlé USA is a member of the Children’s Food and Beverage Advertising Initiative (CFBAI). Nestlé does not advertise or market to children under six on a global basis.	Affiliation	https://www.nestleusa.com/csv/nutrition		2018-09-26
A143	Nestlé	Industry-led consumer association	Discursive Strategies	Frame the debate	(…) Setting Strong Standards to Improve Food Advertising to Children Childhood obesity is a serious national and global problem. Self-regulation through CFBAI is helping to address this challenge by setting strong uniform nutrition standards for the foods its participants advertise to children under age 12. As a result, these foods now are lower in calories, sugar, sodium and saturated fat, and p…	self-regulation	https://bbbprograms.org/programs/CFBAI/		2018-09-26
A144	Nestlé	Industry	Discursive Strategies	Frame the debate	Has Nestlé lobbied to oppose breastfeeding policies? We strongly support breastfeeding and have not wavered on this position. We have not, nor would we ever, lobby any governments - including the US government - to oppose breastfeeding policies anywhere in the world.		https://www.nestle.com/ask-nestle/health-nutrition/answers/why-does-nestle-support-breastfeeding		2018-09-27
A145	Nestlé	Industry	Discursive strategies	Frame the debate	“Now is the time to halt the rise of childhood overweight and obesity by supporting healthy behaviors in our youngest children as their eating habits and food preferences are being formed,” said Carvalho. “The new FITS findings are crucial to identifying nutrition solutions that offer support and guidance to parents and caregivers on how best to feed their young children.”	solutions	http://news.gerber.com/news/nearly-one-in-five-infants-diets-fall-short-on-iron-a-key-nutrient-for-brain-development		2018-10-02
A146	Nestlé		Discursive Strategies	Frame the debate	(...) according to Dr. Carvalho. "All I can say is to encourage the industry to embrace these findings from the latest FITS to inform everything they do to help nourish the next generation of children.".	help nourtish children	https://www.foodnavigator-usa.com/Article/2018/06/06/Toddlers-fall-short-on-daily-veggies-while-infants-aren-t-getting-enough-iron-Nestle-study-finds		2018-10-11
A147	Nestlé	Industry	Discursive Strategies	Frame the debate	Gerber recommends breast-feeding as the ideal nutrition for babies. The World Health Organization (WHO) recommends exclusive breast-feeding until age six months. Nestle supports these recommendations and recommends continued breast-feeding for as long as possible after introduction of complementary foods. As needs of individual infants may vary, your baby’s physician or nurse should be consulted …		https://www.gerber.com/key-topics/formula-feeding/articles/baby-formula-101/give-your-baby-the-best-start		2018-08-28
A148	Nestlé	Industry	Discursive Strategies	Frame the debate	Science-Based Products All Gerber foods for babies, toddlers and young children fit into The Gerber Nutrition Journey. Our stage-based products can help you feel confident that what you’re giving your child supports her healthy growth and development.		https://www.gerber.com/why-gerber/the-gerber-nutrition-journey		2018-08-14
A149	Nestlé	Twitter	Discursive strategies	Frame the debate	The FITS findings can help parents give young children a healthy start. (August 2018)	healthy start	https://www.nestleusa.com/asset-library/documents/nutritionhealthwellness/fits/fits-parent-tips-for-infants-and-toddlers.pdf		2018-09-13
A150	Nestlé	Industry	Discursive strategies	Frame the debate	Gerber recommends breastfeeding as an integral part of the Gerber® Start Healthy, Stay Healthy™ Nutrition System. Breastfeeding provides an infant with the best possible start in life. Breastmilk is the optimal nutrition source for infants, due not only to its nutritional profile but also to naturally occurring immunological components. Together these factors promote healthy growth and developmen…	Breasfeeding Advocacy	https://medical.gerber.com/nutrition-health-topics/breastfeeding		2018-08-13
A151	Nestlé	Industry	Discursive strategies	Frame the debate	How does Nestlé support breastfeeding? (....) The Gerber Start Healthy, Stay HealthyTM Nutrition System supports breastmilk as the infant’s first source of nutrition, or a Gerber® Good Start® formula for those not able to or who choose not to exclusively breastfeed.	Industry-led support	https://medical.gerber.com/faqs/breastfeeding-faq		2018-08-28
A152	Nestlé	Industry	Discursive strategies	Frame the debate	Gerber® Formulas As part of the Start Healthy, Stay Healthy™ Nutrition System, Gerber recommends breastmilk as the ideal nutrition for infants. The World Health Organization recommends exclusive breastfeeding up to 6 months of age, with continued breastfeeding along with appropriate complementary foods up to 2 years of age or beyond. For infants who are not breastfed, Gerber has a range of infant…	Research and Innovation	https://www.gerber.com/why-gerber/safety-and-research		2018-08-28
A153	Nestlé	Industry	Discursive strategies	Frame the debate	We’ve been in the baby game for a while, but that won’t stop us from improving. Now more than ever, we’re committed to being your partner in parenthood with quality ingredients, nutritious food, and expert guidance. Here’s a peek under the lid to show you how we’re growing with you and your little one. Thanks for letting us be a part of your growing family.	Dotti	https://www.gerber.com/why-gerber		2018-08-28
A154	Nestlé	Industry	Discursive strategies	Frame the debate	Nestlé’s efforts to help guide the healthy growth and development of children starts with an evidence-based approach to designing nutritious, developmentally appropriate products for infants and toddlers. The GERBER® Start Healthy, Stay HealthyTM Stage-based Milestone SymbolsTM are development stages and readiness cues that help guide nutrition decisions from pregnancy to toddlers 2 years of age…		Nestle Report 2016		2018-09-13
A155	Nestlé	Industry	Discursive strategies	Frame the debate	Does Nestlé Support Breastfeeding? (...) We include the wording ‘breastfeeding is best’ whenever and wherever possible and relevant, such as on infant formula packaging and in all communications. We also develop educational materials for health care professionals and parents on the benefits of breastfeeding. We also run campaigns and seminars on breastfeeding for the medical community in partners…	Informational page - illustrative example only	https://www.nestleusa.com/ask-nestle/why-does-nestle-support-breastfeeding		2018-09-27
A156	Nestlé	Professional Organisation	Discursive Strategies	Frame the debate	A Report of the Healthy Active Living for Families Project. A project of the American Academy of Pediatrics Institute for Healthy Childhood Weight - The Healthy Active Living for Families project was funded by a grant from Nestlé Nutrition Institute.(…) The Healthy Active Living for Families: Right Fromthe Start (HALF) Parent Resources (healthychildren.org/growinghealthy) and Physician Implementa…	We would like to thank our HALF Editorial Board colleagues that helped us to shape and guide the work from formation to final resources. A special thanks is given to William Dietz, MD, PhD, FAAP for providing vision and wisdom across the course of the project. We also would like to thank the Nestlé Nutrition Institute for funding the HALF project.https://ihcw.aap.org/programs/healthforfamilies/Do…	https://ihcw.aap.org/programs/healthforfamilies/Documents/HALF%20Report%20[Final].pdf		2018-09-18
A157	Nestlé	Industry	Discursive Strategies	Frame the debate	Does Nestlé follow the World Health Organization (WHO) Code? The best-known infant formula marketing guidelines are the International Code of Marketing of Breastmilk Substitutes, developed by the World Health Organization in 1981. These guidelines are known as the WHO Code. We abide by the Code in every country where it is law, and follow the aim of the Code where it is not, such as in the United…	International CODE	https://www.gerber.com/faqs#category-1/subcategory-1		2018-08-14
A158	Nestlé	University	Information management	Amplification	Flux Satellite Conference 2018 - UNC Chapel Hill, in association with The Flux Society, will host a conference highlighting research using large, representative, or publicly available datasets to investigate developmental cognitive neuroscience.(...) Dates: Sunday, May 6 – Tuesday, May 8, 2018 Location: University of North Carolina at Chapel Hill (Biomedical Research Imaging Center and Carolina I…	University of North Carolina - (This conference will address the unique ability of larger, more representative datasets–and particularly those with multiple time points–to ask questions about brain development that have historically been impossible to address with the smaller, cross-sectional samples utilized in most neuroimaging research studies. The focus will be on research leveraging large da…	http://fluxsatellite.web.unc.edu/	Sunday, May 6 – Tuesday, May 8, 2018	2018-09-25
A159	Nestlé	Industry	Information management	Amplification	100% of children’s products meet the Nestlé Nutritional Foundation (NF) criteria for children, representing an appropriate choice within a balanced diet		https://www.nestleusa.com/nutrition		2018-09-14
A160	Nestlé	Scientific Journal	Information management	Amplification	Scientific Article: Article: Beverage Consumption Patterns among Infants and Young Children (0–47.9 Months): Data from the Feeding Infants and Toddlers Study.(...) Conclusion (...) Understanding current beverage patterns informs future policy, programmatic,and educational interventions along with food industry product improvements and innovations topromote healthy beverage choices and disincentiv…	FITS	http://www.mdpi.com/2072-6643/10/7/825		2018-09-14
A161	Nestlé	Industry	Information Management	Amplification	My toddler loves French fries, but I’d like him to eat more vegetables. Any ideas? Sometimes feeding vegetables to your baby can be a challenge. The Nestlé Feeding Infants and Toddlers Study (FITS) 2008 showed that on a given day, 30% of toddlers ages 12 to 24 months didn’t eat a distinct portion of vegetables in any amount. As you start to introduce more nutritious foods, like deep yellow and gr…	FITS +veg	https://www.gerber.com/faqs#category-1/subcategory-17/question-130		2018-08-14
A162	Nestlé	Twitter	Information management	Amplification	Tweet: From baby taste testers to peer-reviewed studies, Gerber uses research to innovate and develop nutritious products for infants and toddlers: https://bddy.me/2wQLFfW	Link to press release from 04.09.2018 The Joyful Way Gerber Comes Up with Snacks Babies Love https://medium.com/nestle-usa/gerber-baby-food-innovation-nutrition-research-scientists-taste-test-fits-cc636cb56fac	https://twitter.com/NestleUSA	2018-09-07	2018-09-14
A163	Nestlé	Industry	Information management	Amplification	4 Nutrients that Your Toddler Might be Short On- Meeting toddlers’ nutrition needs can be tricky. A new study aims to make it easier. (...) New findings from Nestlé’s Feeding Infants and Toddlers Study (FITS), released June 5, take a look at national eating habits for children under four. FITS also offers evidence-based insights into how parents can improve child nutrition. FITS is a survey of ab…	FITS + nutrients	https://medium.com/nestle-usa/4-nutrients-that-your-toddler-might-be-short-on-272977c9a7c0	2018-06-05	2018-09-14
A164	Nestlé	Industry	Information management	Amplification	Gerber continues the Early Childhood Nutrition Education program in an effort to tackle childhood obesity rates in local communities by teaching parents and caregivers of young children simple ways to improve the diets of infants, toddlers, and preschoolers. The program covers topics including the importance of breastfeeding, hunger and fullness cues, introduction to solids, transitioning to tabl…	Education	Nestle Report 2016		2018-09-13
A165	Nestlé	Industry	Information management	Amplification	In 2003, along with our scientific and medical team, we established the Gerber® Milestone Symbols™ system – our developmental feeding model.	Gerber Milestone Symbols System	https://www.gerber.com/why-gerber/safety-and-research		2018-08-28
A166	Nestlé	Industry	Information management	Amplification	Gerber has used the data from previous Feeding Infants and Toddlers Studies to develop products and services, such as their menu planner that helps parents develop weekly menus designed to meet their child’s nutritional needs. And Gerber’s infant cereals are specifically formulated to help infants and small children consume a nutrient they might otherwise be missing: iron. FITS found that nationw…	FITS	https://medium.com/nestle-usa/new-nestl%C3%A9-fits-study-shows-that-wic-works-a516c6b47ee1		2018-08-16
A167	Nestlé	Industry	Information Management	Amplification	Science-Based Products All Gerber foods for babies, toddlers and young children fit into The Gerber Nutrition Journey. (...) Backed by the world’s largest private nutrition-related research facility, we continually evaluate and fine-tune the nutritional value of our products to meet the needs of babies and young children.	world’s largest private nutrition-related research facility	https://www.gerber.com/why-gerber/the-gerber-nutrition-journey		2018-08-14
A168	Nestlé	Industry	Information Management	Amplification	Meet Dotti and our team of experts - Expert support across the board. She’s got a stacked team of nutrition, lactation and sleep professionals backing her up, and it’s all to help make your life easier. Here’s the best part:all you need to do is text her your questions. Because we get it – these days, the quicker the better.	Dotti	https://www.gerber.com/experts		2018-08-09
A169	Nestlé	Industry	Information Management	Amplification	Nutrition Support Have a quick question? Just ask Dotti! Want to have a 1:1 chat with one of our experts- ask Dotti to schedule an appointment for you. Get your nutrition questions answered by our Registered Dietitians. Talk about prenatal nutrition and develop a healthy eating plan. Gain a better understanding of how much and how often your baby should be eating. Ask about common feeding concern…	Dotti	https://www.gerber.com/experts		2018-08-09
A170	Nestlé	Industry	Information Management	Amplification	Breastfeeding Support Our International Board Certified Lactation Consultant (IBCLC) can answer your questions about breastfeeding. Discuss a breastfeeding plan and what to expect. Seek guidance for common and not-so-common breastfeeding challenges. Talk about milk supply and breastfeeding goals. Discuss any breastfeeding concerns you may have	Breasfeeding Support	https://www.gerber.com/experts		2018-08-09
A171	Nestlé	Industry	Information Management	Amplification	Nutrition Inspired by Breastmilk: Why the First Formula Matters. Breastfeeding is the ideal way to nourish your baby, but if you choose to introduce formula, the first one you choose may make a difference.	If you choose	https://www.gerber.com/video-library/nutrition-inspired-by-breastmilk		2018-08-10
A172	Nestlé	Industry	Information Management	Amplification	Does baby like it? We use tiny taste testers from our panel of 2,000 babies to let us know. Because no matter how nutritious our baby food is, it needs to taste good! Carefully watching our little taste-testers also helps us to understand how we can improve our products to be appropriate for young children’s stages of eating development.	baby testers	https://www.gerber.com/why-gerber/safety-and-research		2018-08-28
A173	Nestlé	Industry	Information Management	Amplification	Feeding choices matter Gerber recommends breastfeeding as the ideal nutrition for babies. The Gerber® Start Healthy, Stay Healthy™ Nutrition System starts with breastfeeding education and is followed by developmentally and nutritionally appropriate, stage-based feeding choices. When considering breastfeeding alternatives, recommend GERBER® GOOD START® milk-based, term-infant formulas:(...)	Information for medical professionals when considering alternative, medical professionals are told to recommend Gerber	https://medical.gerber.com/nestle-science/qualified-health-claim		2018-08-10
A174	Nestlé	Industry	Information Management	Amplification	Gerber® Start Healthy, Stay Healthy™ Nutrition System Nutrition science made simple: Gerber® Start Healthy, Stay Healthy™ is a stage-based nutrition system of products, educational materials, and easy-to-use tools and resources. -Designed to help guide healthy growth and development from birth to 48 months -Helps promote the early establishment of healthy eating habits in the critical early years…		https://medical.gerber.com/nestle-science/start-healthy-stay-healthy-nutrition-system		2018-08-10
A175	Nestlé	Industry	Information Management	Amplification	Breastfeeding is at the heart of the Gerber® Start Healthy, Stay Healthy™ Nutrition System. Gerber recommends breastfeeding as the ideal nutrition for babies.	for how long?	https://medical.gerber.com/nestle-science/start-healthy-stay-healthy-nutrition-system		2018-08-10
A176	Nestlé	Industry	Information Management	Amplification	Stage-based Milestone Symbols™ help guide nutrition decisions from birth to preschoolers 2 years of age and older: - Featured on each Gerber product to provide a simple way for parents to find the right products, tools, and educational materials - The developmental stages and readiness cues, which serve as the guidelines for the Milestone Symbols™, have been validated by an independent panel of f…	Stage-based Milestone Symboles	https://medical.gerber.com/nestle-science/start-healthy-stay-healthy-nutrition-system		2018-08-10
A177	Nestlé	Industry	Information Management	Amplification	We're here to help While most children do meet their nutrient needs, you might still have concerns about your child’s diet. If that’s the case, talk to our Registered Dietitians, or try GerberMenu, which can help you plan a nutritionally balanced menu for your child.	Registered Dietitians	https://www.gerber.com/toddler/articles/how-to-please-a-picky-eater		2018-08-13
A178	Nestlé	Industry	Information Management	Amplification	All of our menus for your baby’s tiny tummy have been created by our Registered Dietitians, but the foods and portions that we’ve recommended here are just a guide. Your little one’s hunger and fullness cues are a natural indicator of how much they should eat. It’s also a smart idea to use your child’s developmental cues to see if they’re ready to experiment with new foods. If you have any questi…	Registered Dietitians	https://www.gerber.com/menu-planner		2018-08-13
A179	Nestlé	Industry	Information Management	Amplification	OK, LET’S GET STARTED - What’s baby’s birthday? This is where we figure out which of our menus is most appropriate for your little one based on their developmental stage.		https://www.gerber.com/menu-planner		2018-08-13
A180	Nestlé	Industry	Information Management	Amplification	Cereal- Gerber® cereals provide an excellent source of iron and a good source of vitamin E, zinc, and 6 B vitamins that are essential for healthy growth and develgopment. Iron is especially critical during the first years of life for healthy brain and cognitive development. Around the middle of the first year, natural iron levels in the body drop and need to be replenished. This is one of the key…	Iron-fortified cereal recommended by AAP	https://medical.gerber.com/products/cereal		2018-08-13
A181	Nestlé	Industry	Information Management	Amplification	As a pediatric healthcare professional, you support the nutritional and developmental needs of a wide range of infants and children—and Gerber is here to help support you in your daily practice. Although not endorsed by the American Academy of Pediatrics (AAP), the following Gerber® Start Healthy, Stay Healthy™ tools and resources are consistent with AAP guidelines and include menu planners, well…	Help for medical professionals	https://medical.gerber.com/tools		2018-08-13
A182	Nestlé	Industry	Information Management	Amplification	Empower Parents, Caregivers, and Teachers to Foster Healthy Behaviors in Children - Gerber continues the Early Childhood Nutrition Education program in an effort to tackle childhood obesity rates in local communities by teaching parents and caregivers of young children simple ways to improve the diets of infants, toddlers, and preschoolers. The program covers topics including the importance of br…	Discursive, Information and Coalition	Nestle Report 2016		2018-09-13
A183	Nestlé	Industry	Information Management	Amplification	The Gerber Nutrition Journey is a unique, stage-based nutrition system of products, education, support and services. It’s made up of five parts, each supported by nutrition science and sound feeding guidance. Consistent with the American Academy of Pediatrics recommendations, The Gerber Nutrition Journey recommends starting with breastfeeding, because breastmilk is the ideal food for babies. Once…	Milestone	https://www.gerber.com/why-gerber/the-gerber-nutrition-journey		2018-08-14
A184	Nestlé	Industry	Information Management	Amplification	Motherhood comes with questions. And we want to help. That’s why we’ve created MyGerber, an easy-to-use service with smart tools, access to experts, the latest articles tailored to your journey, and great offers, here to lend a helping hand during your pregnancy and the first 1000 days of babyhood. Plus there’s Dotti, Your Personal Baby Expert, she's exclusive to our MyGerber members and is just …	MyGerber	https://www.gerber.com/why-gerber/the-gerber-nutrition-journey		2018-08-14
A185	Nestlé	Industry	Information Management	Amplification	Breastfeeding 101 Having a basic understanding about breastmilk, breastfeeding and your breastfed baby will help you enjoy every moment that you’re nourishing and nurturing your baby. (…)	Informational web page on Breastfeeding	https://www.gerber.com/key-topics/breastfeeding/articles/breastfeeding-101		2018-08-14
A186	Nestlé	Industry	Information Management	Amplification	Breastfeeding tips How to maintain your milk supply - Here are some tips to help you maintain your breastmilk supply for a hungry baby:	Informational web page on Breastfeeding	https://www.gerber.com/key-topics/breastfeeding/articles/breastfeeding-101/breastfeeding-tips		2018-08-14
A187	Nestlé	Industry	Information Management	Amplification	Breastfeeding problems solved Breastfeeding is well worth the practice and patience that it may need. Here are some common concerns that breastfeeding moms have, and solutions to remedy them.	Informational web page on Breastfeeding	https://www.gerber.com/key-topics/breastfeeding/articles/breastfeeding-problems-solved		2018-08-14
A188	Nestlé	Industry	Information Management	Amplification	I am going back to work and plan to supplement my breastmilk with formula. Do you have any tips for mothers who are supplementing? Our Parents' Resource Center (PRC) is available to help you 24 hours a day, seven days a week. Give us a call and we are happy to walk you through your options to continue to breastfeed while supplementing with formula.	Parents Resource Center help line	https://www.gerber.com/faqs#category-1/subcategory-2		2018-08-14
A189	Nestlé	Industry	Information Management	Amplification	How can older-baby formulas be beneficial for my baby? Older-baby formulas are designed to provide extra nutritional support during the transition to solid foods. When your baby’s too picky or too busy to eat, he may come up short on important nutrients, especially Iron. The AAP recommends avoiding cow’s milk until your baby is at least one year old, because cow’s milk doesn’t have the proper bal…	Breastfeeding omitted	https://www.gerber.com/faqs#category-1/subcategory-15/question-94		2018-08-14
A190	Nestlé	Industry	Information Management	Amplification	When can I switch my older baby/toddler to GERBER® GRADUATES® Gentle or GRADUATES® Soothe formulas? (...) Little bites of solid foods may not meet all of baby’s growing nutritional and developmental needs, especially for Calcium and Iron.(...) That's why breastmilk or an Iron-fortified formula should continue to be the primary source of nutrition throughout the first year of life. For toddlers wh…	Breastmilk and formula are shown to be nutritionally equal; if you feel confident, if you feel your baby is a picky eater…recommendations based on mothers' intuition, not based on scientific evidence	https://www.gerber.com/faqs#category-1/subcategory-15/question-96		2018-08-14
A191	Nestlé	Industry	Information Management	Amplification	When is it okay to start cereal? When your baby is first starting on solid foods, she is exploring and getting "tastes"—don't worry, her main nutrition is still coming from breastmilk or formula. Introduce single-grain cereal when your baby has doubled her birth weight, and is hungry after 8 to 10 breast feedings, or drinks more than 32 oz of formula a day. Baby should also be able to lift and su…	no mentioning of supporting 6 months exlusive BF	https://www.gerber.com/faqs#category-1/subcategory-17/question-101		2018-08-14
A192	Nestlé	Industry	Information Management	Amplification	When should I start my baby on solid foods? The timing for introducing solids can vary from one baby to another, but you should wait until your child is at least 4 months old. Experts recommend starting solids between 4-6 months, when developmentally appropriate but talk to your doctor to see when your child is developmentally ready.	Which experts? Industry-own recommendations	https://www.gerber.com/faqs#category-1/subcategory-17/question-122		2018-08-14
A193	Nestlé	Industry	Information Management	Amplification	What’s the first solid food I should feed my baby? Single-grain infant cereals (such as GERBER® Oatmeal Cereal) is typically the first complementary food introduced to infants. It is made with gentle ingredients and is easy to digest. Its smooth, fine texture is developmentally appropriate for your baby’s first solid food. Wait about three days in between each cereal to see how your baby tolerate…	no other alternative?! Industry-own recommendations	https://www.gerber.com/faqs#category-1/subcategory-17/question-123		2018-08-14
A194	Nestlé	Industry	Information Management	Amplification	Should my baby’s diet include cereal? Yes, most pediatricians recommend starting with an Iron-rich cereal. Iron is an important nutrient for your baby's growth and mental development. Around the middle of the first year, babies' natural Iron stores may begin to deplete. GERBER® Infant Cereals provide an excellent source of this important nutrient. Their thickness can be easily changed to match yo…	It's not iron-rich cereals, but Iron fortified!	https://www.gerber.com/faqs#category-1/subcategory-17/question-124		2018-08-14
A195	Nestlé	Industry	Information Management	Amplification	When should I begin feeding my baby Crawler-appropriate cereals? Your baby may be ready if she or he crawls with her stomach off of the floor, starts pulling herself to stand, or begins to use her jaw to mash food.	no age recommendation - Industry-own recommendations	https://www.gerber.com/faqs#category-1/subcategory-17/question-125		2018-08-14
A196	Nestlé	Industry	Information Management	Amplification	When should I start my baby on GERBER® Juices? If desired, once your baby is over six months and can drink from a cup. Limit juice to <4 fl oz per day.	if desired, again riding on mother's intuition/feelings. Industry-own recommendations	https://www.gerber.com/faqs#category-1/subcategory-17/question-126		2018-08-14
A197	Nestlé	Industry	Information Management	Amplification	How much juice should I give my baby daily? Once your baby is six months old you can start with 1 to 2 fluid ounces a day. Older babies can drink up to 4 fl oz a day.	Industry-own recommendation, not in concert with AAP recommendation - see below	https://www.gerber.com/faqs#category-1/subcategory-17/question-127		2018-08-14
A198	Nestlé	Industry	Information Management	Amplification	How should I add juice to my child’s diet? Breastmilk or formula should be your baby's primary source of nutrition and fluids during the first year of life. Small amounts of 100% juice can be introduced after your baby reaches six months of age and can drink from a cup.The American Academy of Pediatrics (AAP) recommends that children 1 to 6 years of age have no more than 4 to 6 fl oz (1/2 to 2/3 …	Industry-own recommendation	https://www.gerber.com/faqs#category-1/subcategory-17/question-128		2018-08-14
A199	Nestlé	Industry	Information Management	Amplification	Why should my baby avoid cow's milk in the first year? Even though your baby is growing quickly, cow’s milk (and goat’s milk) aren’t recommended for her as a replacement for breastmilk or infant formula. In fact, the American Academy of Pediatrics recommends that parents wait until after her first birthday to introduce cow’s milk. After age one, if your active, growing toddler is a picky eater, c…	Industry-own recommendation	https://www.gerber.com/faqs#category-1/subcategory-17/question-129		2018-08-14
A200	Nestlé	Industry	Information Management	Amplification	Here are some fun ways to help you serve a nutritious diet: Mix GERBER® 2ND FOODS® fruit baby foods or GERBER® 3RD FOODS® fruit baby foods into Iron-rich infant cereal. Add GRADUATES® veggie dices or 3RD FOODS® vegetable baby foods to pasta, rice, soups, or macaroni and cheese. Spread 3RD FOODS® Banana Strawberry or Peaches baby foods onto a cracker or piece of whole-wheat toast.	Industry-own recommendations	https://www.gerber.com/faqs#category-1/subcategory-17/question-130		2018-08-14
A201	Nestlé	Industry	Information Management	Amplification	Stacey Ragin aims to make busy parents’ lives easier — and healthier — by teaching nutrition classes to parents in Newark, New Jersey. During her courses, offered as part of Nestlé’s Start Healthy, Stay Healthy program, she lays out the benefits of breastfeeding, provides tips for managing picky eaters, and makes suggestions for healthy snacks.Though she brings her own flair to the classes, the f…	Education	https://medium.com/nestle-usa/nestle-healthier-kids-nutrition-wellness-ymca-rutgers-new-jersey-88f0017b8ee4		2018-08-14
A202	Nestlé	Industry	Information Management	Amplification	The Start Healthy, Stay Healthy program -(…) “This type of program — especially for our teen parents — helps change generations. Often teen parents live with their parents, so we have at least three, maybe even four generations, in the home together talking about nutrition,” she says.		https://medium.com/nestle-usa/nestle-healthier-kids-nutrition-wellness-ymca-rutgers-new-jersey-88f0017b8ee4		2018-08-14
A203	Nestlé	Industry	Information management	Amplification	Data-Driven Curriculum The Start Healthy, Stay Healthy program was launched, in part, as a response to a 2010 study that showed Newark had a childhood obesity rate three times the national average. We decided to apply Nestlé’s research and data on children’s eating habits to the burgeoning obesity problem in Newark. Nestlé’s Feeding Infants and Toddlers Study (FITS) provides just that type of dat…	Education	https://medium.com/nestle-usa/nestle-healthier-kids-nutrition-wellness-ymca-rutgers-new-jersey-88f0017b8ee4		2018-08-14
A204	Nestlé	Industry	Information Management	Amplification	New Nestlé FITS Study Shows that WIC Works -Decades-old government program improves nutrition at a critical stage in life. (...) For more than four decades, a federal grant program — the Special Supplemental Nutrition Program for Women, Infants, and Children, or WIC — has provided healthy foods, nutrition counseling and breastfeeding guidance to families in need nationwide during the early days o…	FITS+ WIC	https://medium.com/nestle-usa/new-nestl%C3%A9-fits-study-shows-that-wic-works-a516c6b47ee1		2018-08-16
A205	Nestlé	Industry	Information Management	Amplification	At 3 a.m., I would find myself wishing there was someone I could ask every question running through my sleep-deprived brain. Now, new moms and dads do have someone who’s got the answers, night or day. Gerber offers a free 24/7 text hotline, known as Dotti after Dorothy Gerber who wrote letters to parents when they asked her for advice. The hotline gives them direct, immediate access to infant nut…	Dotti	https://medium.com/nestle-usa/gerbers-nutrition-research-puts-families-on-a-healthy-path-5c014f1045a5	2018-06-01	2018-08-16
A206	Nestlé	Industry	Information Management	Amplification	Because one out of nine babies is not getting enough Iron in their diet, finding an Iron-fortified infant cereal is key to healthy growth and development. Among the foods your baby eats, GERBER® cereals are the #1 source of Iron. Each nutrient-rich bowl provides a VitaBlocks® blend of six B Vitamins, Vitamins E and C, Iron, Zinc and Calcium for healthy growth and development.	Industry-own recommendations - no mentioning of other sources of iron-rich foods; ready to start solids- exclusive breastfeeding recommendation omitted	https://www.gerber.com/products/cereal		2018-08-16
A207	Nestlé		Information Management	Amplification	When your baby is ready to start solids, try our single-grain baby cereals: oatmeal, rice and barley. They’re made with gentle grains, and their smooth, fine texture is just right for this stage of development.Provide essential nutrition to your little one with our DHA and probiotic cereals. DHA helps support brain and eye development and probiotic Bifidus BL™ helps support a healthy digestive sy…	just right for this stage	https://www.gerber.com/products/cereal		2018-08-16
A208	Nestlé	Industry	Information Management	Amplification	Once your crawler starts exploring new food adventures, try our Gerber® Lil’ Bits® cereal. Its taste and texture helps baby learn to chew and transition to table food. Plus, it’s made with real fruit and is preferred by older babies.* Spoonable texture with a taste toddlers love! Tiny pieces help toddlers practice chewing, and a spoon-hugging texture encourages them to self-feed.	Litl'Bits- real fruit	https://www.gerber.com/products/cereal		2018-08-16
A209	Nestlé	Industry	Information Management	Amplification	Getting kids to eat greens Convincing children to eat vegetables is no easy task, so we aim to help parents and caregivers increase their intakes. In the United States, where vegetable consumption is below recommended levels, we add ‘hidden’ vegetables in our Lil’ Pastas wholegrain pasta dough and filling. And the navy (haricot) beans in Lil’ Beanies make the snack suitable for young children who…	Fits + snack	https://www.nestle.com/csv/impact/tastier-healthier		2018-08-23
A210	Nestlé	Industry	Information Management	Amplification	GERBER® GRADUATES® meal options offer a variety of meats/poultry, fruits, and vegetables that are specially designed for growing toddlers. Research shows that on a given day, 20% to 25% of infants and toddlers do not eat any vegetables. GERBER® GRADUATES® Meals and Sides selections have no preservatives, and most meal options have a toddler ¼-cup serving of vegetables.	FITS + veg	https://medical.gerber.com/products/meal-options#graduates		2018-08-23
A211	Nestlé	Industry	Information Management	Amplification	Help parents track developing babies with these easy-to-print growth charts. From standard to specialty, each chart indicates the statistical norms for various growth ratios. New World Health Organization (WHO) growth charts are included. To view the charts, simply click on the link, select from the list, then print from the screen or save to your desktop for future use.	Intended for health professionals	https://medical.gerber.com/tools/growth-charts		2018-08-24
A212	Nestlé	Industry	Information Management	Amplification	Parent education These informative, value-added resources can help you further educate parents on a wide range of topics, including (...) nutrition, and more. They are presented as simple summaries to help you reinforce parent communication. Each page can be customized with your practice’s contact information to give it a personal touch and can be printed or e-mailed." Step 1: Choose your topic: …	Intended for health professionals	https://medical.gerber.com/tools/parent-education		2018-08-24
A213	Nestlé	Industry	Information Management	Amplification	From Gerber Start Healthy, Stay Heathy Nutrition System: Ther Gerber Generation: Breastmilk: Your baby's ideal first food- Getting to a good start (…)	Document to download on topics above (A250)- Gerber Medical Professionals:	https://medical.gerber.com/tools/parent-education/preview?topicId=5E0E1C5B-7B10-4C5B-BCE6-60BA5EB1B180		2018-08-24
A214	Nestlé	Industry	Information Management	Amplification	From Gerber Start Healthy, Stay Heathy Nutrition System: Ther Gerber Generation - Feeding your toddler. (…)	Document to download on topics above (A250) -Gerber Medical Professionals:	https://medical.gerber.com/tools/parent-education/preview?topicId=1408D539-DE00-430D-89DB-939E39F35691		2018-08-24
A215	Nestlé	Industry	Information Management	Amplification	From Gerber Start Healthy, Stay Heathy Nutrition System: Ther Gerber Generation - Introducing Solid Foods (…)	Document to download on topics above (A250) -Gerber Medical Professionals:	https://medical.gerber.com/tools/parent-education		2018-08-24
A216	Nestlé	Industry	Information Management	Amplification	The Start Healthy, Stay Healthy™ Menu Planner generates easy-to-follow menus based on the food groups and nutrients recommended by health professionals for children's healthy growth and development. You can use the generated menus, or create your own - either way, the unique 5-Star Rating System* lets you know when your menu falls within our recommended nutrition guidelines for a child's stage. S…	Intended for medical professionals	https://medicalmenuplanner.gerber.com/		2018-08-24
A217	Nestlé	Industry	Information Management	Amplification	Menu Planning Made Easy - Planning Made Easy Generate easy-to-follow, nutritionally balanced menus in one click -Includes appropriate foods for each developmental stage -Instantly evaluates food groups and nutrients using the unique 5-Star Rating System* -Customizes menus for each child in your practice -Lets you print, share, and save menus and shopping lists	Intended for medical professionals	https://medicalmenuplanner.gerber.com/		2018-08-24
A218	Nestlé	Industry	Information Management	Amplification	Tools and primers on well-baby visits: A child’s nutrition journey begins at birth. These tools and primers on well-baby visits will help to ensure that you(health professional) play an active role in shaping that journey every step of the way.	Intended for medical professionals	http://news.gerber.com/news/nearly-one-in-five-infants-diets-fall-short-on-iron-a-key-nutrient-for-brain-development		2018-08-24
A219	Nestlé	Industry	Information Management	Amplification	About Gerber Gerber Products Company was founded in 1928 in Fremont, Mich. Gerber joined the Nestlé family on September 1, 2007. Gerber is a leader in early childhood nutrition. At Gerber, research informs everything we do – from the products we make, the nutrition education we deliver and the services we offer. Gerber provides resources from the Feeding Infants and Toddlers Study (FITS) for heal…	FITS	http://news.gerber.com/news/nearly-one-in-five-infants-diets-fall-short-on-iron-a-key-nutrient-for-brain-development		2018-08-27
A220	Nestlé	Industry	Information Management	Amplification	Gerber Website for Medical Professionals: Resources Gerber Start Healthy, Stay Healthy™ Nutrition System Planning Daily Nutrition by Developmental Stage, 12-48 Months. Drawing on extensive research in nutrition science and early childhood developmental needs, Nestlé has developed the Start Healthy, Stay Healthy™ Nutrition System to help guide healthcare professionals and families in determining o…	Start Healthy Stay Healthy Nutrition System	https://medical.gerber.com/nutrition-health-topics/infant-early-childhood-nutrition/articles/early-childhood-nutrition-toddlers-to-preschoolers		2018-08-27
A221	Nestlé	Industry	Information Management	Amplification	Gerber Start Healthy, Stay Healthy™ Menu Planner The Start Healthy, Stay Healthy™ Menu Planner has been developed to help parents provide customized, nutritionally balanced and developmentally appropriate menus for their child. The developmental stage-based interactive system allows parents to generate easy-to-follow menus based on food groups and nutrients required for infants and children from …	Menu planner	https://medical.gerber.com/nutrition-health-topics/infant-early-childhood-nutrition/articles/early-childhood-nutrition-toddlers-to-preschoolers		2018-08-27
A222	Nestlé	Industry	Information Management	Amplification	Gerber recommends breast-feeding as the ideal nutrition for babies. The World Health Organization (WHO) recommends exclusive breast-feeding until age six months. Nestle supports these recommendations and recommends continued breast-feeding for as long as possible after introduction of complementary foods. As needs of individual infants may vary, your baby’s physician or nurse should be consulted …	BF	https://www.gerber.com/key-topics/formula-feeding/articles/baby-formula-101/give-your-baby-the-best-start		2018-08-28
A223	Nestlé	Industry	Information Management	Amplification	Between 4 and 6 months many babies show the development signs of being ready for solid foods. Your baby also is growing rapidly and by the middle of the first year, his natural supplies of Iron may begin to deplete. The time may be right to introduce Iron-rich infant cereal, but check with your pediatrician before doing so.		https://www.gerber.com/supported-sitter/articles/learning-how-to-eat		2018-08-28
A224	Nestlé	Industry	Information Management	Amplification	Is there a support center available for nursing mothers? Parents can access the Start Healthy, Stay HealthyTM Resource Center 24/7 at 1-800-721-7575 (en español 1-800-511-6862). Certified Lactation Consultants (IBCLC) are available for live counseling on a one-to-one basis. Our staff of experts also includes Registered Dietitians who are available for questions on prenatal nutrition and nutrition…	Gerber® Start Healthy, Stay Healthy™ Nutrition System	https://medical.gerber.com/faqs/product-faq		2018-08-28
A225	Nestlé	Industry	Information Management	Amplification	What is the Gerber® Start Healthy, Stay Healthy™ Nutrition System The Gerber® Start Healthy, Stay Healthy™ Nutrition System is a stage-based nutrition system of products, education and easy to use tools and resources. It is designed to help guide healthy growth and development from pregnancy to preschool and promotes the early establishment of healthy eating habits. The Gerber® Start Healthy, Sta…	Milestone	https://medical.gerber.com/faqs/product-faq		2018-08-28
A226	Nestlé	Industry	Information Management	Amplification	What are Milestone Symbols™, and what age ranges do they represent? Milestone Symbols™ are color-coded developmental stage-based icons that help identify which Gerber ® products may be right for a child at each stage – based on readiness cues. The Milestone Symbols™ are used on our product packaging and throughout our communications to indicate the starting point for product/information appropria…	Nestlé-owned stage based Milestone	https://medical.gerber.com/faqs/product-faq		2018-08-28
A227	Nestlé	Industry	Information Management	Amplification	The following highlights show an example of selected oral motor development capability for each milestone and the approximate chronological age: Birth+: rooting and sucking, early gag reflex; age estimate 0–4 months Supported Sitter: moves pureed food forward and back with tongue to swallow; age estimate 4–6+ months; Sitter: develops tongue wave and lip close; age estimate 6+ months Crawler: deve…	Support for parents	https://medical.gerber.com/faqs/product-faq		2018-08-28
A228	Nestlé	Industry	Information Management	Amplification	The Tools & Guides section of this website features the Gerber® Start Healthy, Stay Healthy™ Menu Planner along with sample menus to demonstrate how we can help parents to plan a healthy diet.	Nestle guidelines, FITS, AAP age recommendation is omitted	https://medical.gerber.com/faqs/product-faq		2018-08-28
A229	Nestlé	Industry	Information Management	Amplification	How and when do you introduce vegetables into an infant's diet? Vegetable purees can be introduced anytime the infant is developmentally ready for solid foods, after 4 months of age. Cereal is usually introduced first, but once that is accepted, other pureed foods can be provided, including vegetables, meats and fruits. The order of introduction does not matter – but rather a variety of flavors i…	Milestone. Nestle guidelines	https://medical.gerber.com/faqs/product-faq		2018-08-28
A230	Nestlé	Industry	Information Management	Amplification	What is the recommended daily amount for vegetables in the first year? For infants 4–6 months of age (Supported Sitter Milestone) and infants 6+–8+ months of age (Sitter Milestone), about 1/4 cup (4 tablespoons) of pureed vegetables per day is recommended. For infants 8+/10+ months of age (Crawler Milestone), about 1/2 cup (8 tablespoons) of pureed or mashed soft cooked vegetables per day is reco…	Gerber fruits vs fresh fruits	https://medical.gerber.com/faqs/product-faq		2018-08-28
A231	Nestlé	Industry	Information Management	Amplification	How do Gerber fruits compare to fresh natural fruits? Gerber fruits are prepared by processing recently harvested fruits at high temperatures for a very short period, which helps to preserve natural flavors. Year-round availability of fruit purees enables a child to explore new tastes and textures no matter what the season. Fresh fruits are excellent options as well, but it is important that they…	Nestle Milestone recommendations Industry led recommendations	https://medical.gerber.com/faqs/product-faq		2018-08-28
A232	Nestlé	Industry	Information Management	Amplification	What is the Recommended Daily Amount for fruits in the first year? For infants about 4–6 months of age (Supported Sitter Milestone) and infants about 6+–8+ months of age (Sitter Milestone), about 1/4 cup (4 tablespoons) of pureed fruits per day is recommended. For infants about 8+/10+ months of age (Crawler Milestone), about 1/2 cup (8 tablespoons) of pureed or mashed soft fruits per day are reco…	Information on snacks and FITS results	https://medical.gerber.com/faqs/product-faq		2018-08-28
A233	Nestlé	Industry	Information Management	Amplification	How and when should meats be introduced into an infant's diet? The American Academy of Pediatrics’ (AAP) Pediatric Nutrition Handbook (6th Edition, 2009) recommends iron-fortified infant cereals and pureed meats as appropriate first solid foods based on the protein, iron and zinc content. The Feeding Infants and Toddlers Study (2008) found that a subset of infants aged 6–11 months had inadequate …		https://medical.gerber.com/faqs/product-faq		2018-08-28
A234	Nestlé	Industry	Information Management	Amplification	Can snacks play a role in a child's healthy diet? Snacks make up an important part of a child’s diet. Young children have relatively high nutrient needs for the small amount of calories they need. Three meals and 2–3 healthy snacks/day can help children meet these daily nutrition requirements. For a child, snacktime should be considered a small meal, so it is important to make sure that the foods…	Parents can access Nestle experts for help	https://medical.gerber.com/faqs/product-faq		2018-08-28
A235	Nestlé	Industry	Information Management	Amplification	How can I obtain an answer for a question not listed in the medical.gerber.com FAQs? If you don't see your question here, then please contact us at the Gerber® Start Healthy, Stay Healthy™ Resource Center at 1-800-628-BABY (2229) for questions and support including menu planner consultations with a registered dietitian. Our nutrition experts are on call to assist you from Monday to Friday, 8:00 A…	Recommend BF and offers IF	https://medical.gerber.com/products/formulas		2018-08-28
A236	Nestlé	Industry	Information Management	Amplification	Parenting just got easier: We just made raising your little one easier with your BFF, your right hand, and all-around Personal Baby Expert, Dotti. Whether you’re trying to figure out why your little one won’t go to sleep or just need a breastfeeding game plan, she’s only a text away. She has answers and is backed by our Registered Dietitians, Lactation Consultant, and Sleep Consultant to make tho…		https://medical.gerber.com/faqs/product-faq		2018-08-24
A237	Nestlé	Industry	Information management	Amplification	Nestlé USA is a supporter of the Produce for Better Health Foundation’s Fruits and Veggies: More Matters national health campaign, in which Nestlé registered dietitians contribute content for continuing education, informational webinars, and other outreach.(...) Nestlé USA has partnered with the Produce for Better Health by sponsoring its Grocery Store Tour Training Grant Program for the past …	Education	Nestle Report 2016		2018-09-13
A238	Nestlé	Industry	Information management	Amplification	Supporting the USDA’s MyPlate Initiative Various U.S. Nestlé brands are MyPlate National Strategic Partners through the USDA Center for Nutrition Policy and Promotion’s Nutrition Communicators Network.Through this partnership, Nestlé brands share nutrition information to promote the Dietary Guidelines for Americans. Nestlé brands such as (...) GERBER take the lead on communicating these messag…		Nestle Report 2016		2018-09-13
A239	Nestlé	Industry	Information management	Amplification	Some key findings from FITS include data that many infants, toddlers, and preschoolers are already falling short on recommendations for fruits, vegetables, and whole grains at this early age. These insights and data come at a critical time, as the U.S. Department of Agriculture and Department of Health and Human Services are in the process of developing specific dietary guidelines for pregnant wo…	FIT+ B-24	Nestle Report 2016		2018-09-13
A240	Nestlé	Industry	Information management	Amplification	Gerber’s Retail Dietitian Program Gerber has a new educational partnership with several retailers, including Wakefern, that is designed to provide information and resources to in-store dietitians to help them counsel clients on early childhood nutrition. Sharing findings from the FITS study is one aspect of the dietitians’ education.	Education Work with retailers	Nestle Report 2016		2018-09-13
A241	Nestlé	Industry	Information management	Amplification	Committment: Build and share nutrition knowledge from the first 1,000 days through to healthy aging. By 2016 – Share findings from FITS (...) research in key scientific forums. By 2017 – Submit 10 manuscripts for peer-reviewed publications from the FITS(...) studies.	See above	Nestle Report 2016		2018-09-13
A242	Nestlé	Industry	Information management	Amplification	Committment: Lead the industry in nutrition and health research through collaboration. By 2016 – Expand the Start Healthy Stay Healthy Early Childhood Nutrition program to other communities across the country.	Education	Nestle Report 2016		2018-09-13
A243	Nestlé	Industry	Information management	Amplification	In 2016, Gerber introduced GERBER Lil’ BeaniesTM, a snack made with navy beans that contains 2 grams of protein (9% daily value) per serving, 1 gram of fiber per serving, and 10% daily value of vitamin E. FITS identified that many children’s diets, specifically toddlers’, are lacking in fiber and vitamin E.	FITS+ nutrients	Nestle Report 2016		2018-09-13
A244	Nestlé	Industry	Information management	Amplification	“Good nutrition during a child’s early years is particularly critical because it sets the stage for healthy eating throughout life,” said Wendy Johnson, Ph.D., M.P.H., R.D., Vice President, Nutrition, Health and Wellness for Nestlé USA. “Exposing young children to a rainbow of fruits and vegetables, and a variety of foods and flavors, is important as children are forming their tastes and eating h…	FITS + healthy eating habits	https://www.nestleusa.com/media/pressreleases/feeding-infants-toddlers-study-finds-french-fries-number-one-vegetable-consumed		2018-09-13
A245	Nestlé	Industry	Information management	Amplification	“The latest FITS data confirm that more work is needed to improve the diets of young children, and gives us insight into areas we must focus on to foster healthy eating habits,” said Johnson.	FITS + healthy eating habits	https://www.nestleusa.com/media/pressreleases/feeding-infants-toddlers-study-finds-french-fries-number-one-vegetable-consumed		2018-09-13
A246	Nestlé	Industry	Information management	Amplification	Help kids eat more veggies and fruit Parents should keep in mind that it might take several tries – in fact up to 10 or more – for kids to accept a new food. Keep offering veggies and fruit, and try these ideas. Offer a rainbow of veggies For infants: include pureed or mashed peas, sweet potatoes, carrots, butternut squash, and green beans. For toddlers and preschoolers: consider mashed or small,…		https://www.nestleusa.com/media/pressreleases/feeding-infants-toddlers-study-finds-french-fries-number-one-vegetable-consumed		2018-09-13
A247	Nestlé	Industry	Information management	Amplification	Data-Driven Curriculum The Start Healthy, Stay Healthy program was launched, in part, as a response to a 2010 study that showed Newark had a childhood obesity rate three times the national average. We decided to apply Nestlé’s research and data on children’s eating habits to the burgeoning obesity problem in Newark.	Education	https://medium.com/nestle-usa/nestle-healthier-kids-nutrition-wellness-ymca-rutgers-new-jersey-88f0017b8ee4	2018-05-14	2018-09-13
A248	Nestlé	Industry	Information management	Amplification	Gerber’s Nutrition Research Puts Families on a Healthy Path New parents don’t have to lose sleep about their kids’ well-being. Find out how Gerber can connect you to top nutrition resources. Gerber offers a free 24/7 text hotline, known as Dotti after Dorothy Gerber who wrote letters to parents when they asked her for advice. The hotline gives them direct, immediate access to infant nutrition, la…	Dotti	https://medium.com/nestle-usa/gerbers-nutrition-research-puts-families-on-a-healthy-path-5c014f1045a5		2018-09-13
A249	Nestlé	Industry	Information management	Amplification	FITS research informs not only the nutrition in our products, but also the services and education we provide to parents. When previous FITS showed children consume roughly a quarter of their calories from snacks, Gerber offered parents suggestions and products that make it easier to slip more fruits and vegetables into snack time. And we offer a variety of iron-rich foods because FITS continues t…	FITS +veg	https://medium.com/nestle-usa/gerbers-nutrition-research-puts-families-on-a-healthy-path-5c014f1045a5		2018-09-13
A250	Nestlé	Industry	Information management	Amplification	We also used FITS data to develop the menu planner that we offer. Parents enter their child’s age and food preferences into the planner, which then develops a weekly menu specifically designed to meet their child’s nutritional needs. Busy parents don’t have time to vet recipes and tally up how balanced each meal is on their own. We give them the information they need to feed their kids nutritious…	FITS + menu	https://medium.com/nestle-usa/gerbers-nutrition-research-puts-families-on-a-healthy-path-5c014f1045a5		2018-09-13
A251	Nestlé	Industry	Information Management	Amplification	The Nestlé Feeding Infants and Toddlers Study (FITS) (...) The latest findings help shed light on feeding practices, nutrient shortfalls, and areas of needed dietary improvement for infants and toddlers.	FITS	https://www.nestleusa.com/nutrition/fits		2018-08-16
A252	Nestlé	News	Information management	Amplification	“Dietary guidelines are important for everybody that’s involved in the food sector,” said Brandon Lipps, USDA Administrator of Food and Nutrition Services, at the event sponsored by Nestlé. Lipps said the government could play a key role in encouraging healthy choices at a very young age. An upcoming update to the government's dietary guidelines will include recommendations for pregnant women as …	A Healthy Start: The Infant and Early Childhood Nutrition - Sponsor: Nestle	http://thehill.com/policy/healthcare/406339-washington-turns-focus-to-child-nutrition		2018-09-14
A253	Nestlé	Twitter	Information Management	Amplification	Tweet: Iron is an essential nutrient in supporting brain development and learning ability in a child, but many diets do not include the recommended amount. Here are some baby-friendly foods that can help increase their iron intake: https://bit.ly	Link to Nestle Infographic on "How Iron Supports Brain Development and Learning Ability https://www.nestleusa.com/nutrition/Feeding-infants-toddlers-study-iron-infographic - Based on FITS finding	https://twitter.com/NestleUSA	2018-09-12	2018-09-14
A254	Nestlé	Industry	Information management	Amplification	Infographic: How Iron Supports Brain Development and Learning Ability	FITS+ iron	https://www.nestleusa.com/nutrition/Feeding-infants-toddlers-study-iron-infographic		2018-09-14
A255	Nestlé	Twitter	Information management	Amplification	Tweet: Did you know that one-third of a toddler’s daily calories come from snacks? We’re using research from our Feeding Infants and Toddlers Study (FITS) to help set healthy habits early & make every little bite count: https://t.co/azCJeW4Jtp	Link to press release from 04.09.2018 The Joyful Way Gerber Comes Up with Snacks Babies Love https://medium.com/nestle-usa/gerber-baby-food-innovation-nutrition-research-scientists-taste-test-fits-cc636cb56fac	https://twitter.com/NestleUSA	2018-09-04	2018-09-14
A256	Nestlé	Twitter	Information management	Amplification	Tweet: A recent Nestlé FITS study shows that 27% of young children do not consume a single discrete serving of vegetables on any given day. Among the toddlers who do, french fries are the No. 1 vegetable consumed (via @CBSNewYork): https://bddy.me/2CEOOpd	Link to CBS News	https://twitter.com/NestleUSA	2018-09-10	2018-09-14
A257	Nestlé	News	Information Management	Amplification	French Fries Are The No. 1 Vegetable Toddlers Eat, Study Says (...) "Good nutrition during a child’s early years is particularly critical because it sets the stage for healthy eating throughout life,” said Dr. Wendy Johnson with Nutrition, Health and Wellness for Nestlé USA. “Exposing young children to a rainbow of fruits and vegetables, and a variety of foods and flavors, is important as childre…	Link to press release from 04.09.2018: Changes in WIC Food Choices Boosting Vegetable Consumption-https://medium.com/nestle-usa/wic-food-choices-boost-vegetable-consumption-food-assistance-nutrition-diet-dbadcce0cf93	https://newyork.cbslocal.com/2018/09/05/french-fries-vegetable-toddlers-study/	2018-09-05	2018-09-14
A258	Nestlé	Twitter	Information management	Amplification	Tweet: Research indicates that WIC works as it should: It makes it possible for small children to get the nutrition they need to grow and thrive. https://bddy.me/2wZoMHh	Link to press release from 04.09.2018: Changes in WIC Food Choices Boosting Vegetable Consumption-https://medium.com/nestle-usa/wic-food-choices-boost-vegetable-consumption-food-assistance-nutrition-diet-dbadcce0cf93	https://twitter.com/NestleUSA	2018-09-07	2018-09-14
A259	Nestlé	Twitter	Information management	Amplification	Tweet: It can be difficult to encourage your little one to eat their fruits and vegetables, but the nutrients are important to their development. Nestlé FITS study shows areas for improvement and tips to increase intake:	Link to Nestle Infographic on "How Iron Supports Brain Development and Learning Ability https://www.nestleusa.com/nutrition/Feeding-infants-toddlers-study-iron-infographic	https://twitter.com/NestleUSA	2018-09-06	2018-09-14
A260	Nestlé	Twitter	Information management	Amplification	Tweet: Did you know that only ~20% of babies aged 6-12 months get the recommended amount of iron in their diet? See how an iron-rich diet supports brain development & learning ability in your little one: https://bddy.me/2NjkTqJ	Link to press release 18.6.2018 Gerber’s Nutrition Research Puts Families on a Healthy Path	https://twitter.com/NestleUSA	2018-09-23	2018-09-14
A261	Nestlé	Twitter	Information Management	Amplification	Tweet: It's important to get your little ones started early on the path to a healthy life, so Gerber created a 24/7 tool for you to access the latest, science-backed health, sleep and nutrition information for your baby: https://bddy.me/2NdGxNa	Link to press release 18.6.2018 Gerber’s Nutrition Research Puts Families on a Healthy Path	https://twitter.com/NestleUSA	2018-07-25	2018-09-14
A262	Nestlé	Twitter	Information Management	Amplification	Tweet: "At 3 a.m., I would find myself wishing there was someone I could ask every question running through my sleep-deprived brain." Gerber wants to put your mind at ease; Meet Dotti, the free 24/7 text hotline for moms & dads: https://bddy.me/2oj0Vy9	Link to press release 05.06.2018- 4 Nutrients that Your Toddler Might be Short On https://medium.com/nestle-usa/4-nutrients-that-your-toddler-might-be-short-on-272977c9a7c0	https://twitter.com/NestleUSA	2018-08-29	2018-09-14
A263	Nestlé	Twitter	Information Management	Amplification	Tweet As a new parent, what are some questions you have about your baby? Are they getting the right nutrients? How much sleep is a healthy amount? Gerber is here 24/7 to help answer those questions & more: https://bddy.me/2OuLn6u	Link to FITS https://www.nestleusa.com/nutrition/fits	https://twitter.com/NestleUSA	2018-07-30	2018-09-14
A264	Nestlé	Twitter	Information Management	Amplification	Tweet: Gerber has a unique opportunity — and responsibility — to help put little ones on the path to a healthy life. That's why they offer a 24/7 text hotline, known as Dotti, to answer any and every question you have, day or night: https://bddy.me/2vb8hqk	More on PDF: Try this tips for parents on saved PDF	https://twitter.com/NestleUSA	2018-07-29	2018-09-14
A265	Nestlé	Twitter	Information Management	Amplification	Tweet: Following in the footsteps of Dorothy Gerber - who would write letters to parents seeking advice - Gerber created a free, 24/7 hotline for direct and immediate access to infant nutrition, lactation and sleep experts: https://bddy.me/2v4ZOVV	Since 1986 the National CACFP Sponsor Association (NCA) has been the leading national organization for sponsors who administer the USDA Child and Adult Care Food Program (CACFP). We provide education and support to CACFP sponsors of all sizes from across the country and strive to improve communication between individual sponsors and between the sponsors and their supervising government agencies. …	https://twitter.com/NestleUSA	2018-07-26	2018-09-14
A266	Nestlé	Twitter	Information Management	Amplification	Tweet: Ever wondered if your baby was eating enough? Too much? Getting the right nutrients? How do you know when they're full? Say hello to your 24/7 on-call baby expert - Dotti: https://bddy.me/2Loz2T6	AUTHORS Stefano Guandalini, MD Hugh Sampson, MD Alan Lake(GERBER COUNCIL!), MD Cade Nylund, MD Jose M Saavedra, MD Ada Hamosh, MD, MPH Celide Barnes‐Koerner, RN, RD http://media.mycme.com/documents/307/nestle_authors_76685.pdf	https://twitter.com/NestleUSA	2018-07-25	2018-09-14
A267	Nestlé	Twitter	Information Management	Amplification	Tweet: Gerber’s Nutrition Research Puts Families on a Healthy Path https://bddy.me/2LtI0Om	The National WIC Association (NWA) is the non-profit education arm and advocacy voice of the Special Supplemental Nutrition Program for Women, Infants and Children (WIC), the over 7 million mothers and young children served by WIC and the 12,000 service provider Agencies who are the front lines of WIC’s public health nutrition services for the nation’s nutritionally at-risk mothers and young chil…	https://twitter.com/NestleUSA	2018-07-23	2018-09-14
A268	Nestlé	Twitter	Information Management	Amplification	Tweet Fretting over your child's transition to solid foods? Just ask Dotti, your 24/7 baby expert.	Informational page - illustrative example only	https://twitter.com/NestleUSA	2018-07-17	2018-09-14
A269	Nestlé	Twitter	Information Management	Amplification	Tweet: New parents don’t have to lose sleep about their kids’ well-being. Find out how Gerber can connect you to top nutrition resources. https://	Informational page - illustrative example only	https://twitter.com/NestleUSA	2018-07-16	2018-09-14
A270	Nestlé	Twitter	Information Management	Amplification	Tweet Meet Dotti. She's here 24/7 to answer questions about your infant's nutrition and sleep needs. https://bddy.me/2L3OwLz	Informational page - illustrative example only	https://twitter.com/NestleUSA	2018-07-12	2018-09-14
A271	Nestlé	Twitter	Information Management	Amplification	Tweet 4 Nutrients that Your Toddler Might be Short On	Informational page - illustrative example only	https://twitter.com/NestleUSA	2018-06-30	2018-09-14
A272	Nestlé	Twitter	Information Management	Amplification	Tweet New parents don’t have to lose sleep about their kids’ well-being. Find out how Gerber can connect you to top nutrition resources. https://bddy.me/2Ki5VRc #GerberNutrition #HealthierKids	Informational page - illustrative example only	https://twitter.com/NestleUSA	2018-06-29	2018-09-14
A273	Nestlé	Twitter	Information Management	Amplification	Tweet New Nestlé FITS Study Shows that WIC Works https://bddy.me/2KjLTp6 #HealthierKids #GerberNutrition	Informational page - illustrative example only	https://twitter.com/NestleUSA	14/17/22/24/26/28.06.2018	2018-09-14
A274	Nestlé	Twitter	Information Management	Amplification	Tweet Meeting toddlers’ nutrition needs can be tricky. A new study aims to make it easier.	Informational page - illustrative example only	https://twitter.com/NestleUSA	13/14/16/20/27.06.2018	2018-09-14
A275	Nestlé	Twitter	Information Management	Amplification	Tweet Gerber’s Nutrition Research Puts Families on a Healthy Path https://bddy.me/2KgC9v5 #HealthierKids #GerberNutrition	Link to press release 18.6.2018 Gerber’s Nutrition Research Puts Families on a Healthy Path	https://twitter.com/NestleUSA	19/20/21/23/24/26.06.2018	2018-09-14
A276	Nestlé	Twitter	Information Management	Amplification	Tweet 4 Nutrients that Your Toddler Might be Short On https://bddy.me/2sIKBcG #HealthierKids #GerberNutrition	Link to press release 05.06.2018- 4 Nutrients that Your Toddler Might be Short On https://medium.com/nestle-usa/4-nutrients-that-your-toddler-might-be-short-on-272977c9a7c0	https://twitter.com/NestleUSA	05/08/09.06.2018	2018-09-14
A277	Nestlé	Twitter	Information Management	Amplification	Tweet: New research highlights the diet patterns of children under four — and where we all have room for improvement. https://bddy.me/2sHtcjy #HealthierKids #GerberNutrition	Link to FITS https://www.nestleusa.com/nutrition/fits	https://twitter.com/NestleUSA	2018-06-06	2018-10-08
A278	Nestlé	Industry	Information Management	Amplification	Tips to Give Infants and Toddlers a Nutritious Start- Six Findings from the Nestlé Feeding Infants and Toddlers Study (FITS)-The Nestlé Feeding Infants and Toddlers Study (FITS) is the largest dietary intake study in the United States focused on what and how children under the age of 4 eat. The latest findings help uncover some areas where we can improve young children’s diets. FITS FINDING -Near…	More on PDF: Try this tips for parents on saved PDF	https://www.nestleusa.com/asset-library/documents/nutritionhealthwellness/fits/fits-parent-tips-for-infants-and-toddlers.pdf		2018-09-13
A279	Nestlé	Industry	Information management	Amplification	A cornerstone of our work is ensuring we are using industry-leading research and applying that to our portfolio of products to help meet all families at each life stage. In May 2018, we launched our global flagship initiative, Nestlé for Healthier Kids (...) In the US, Nestlé supports this initiative by helping to provide nutrition education for parents of young children under the banner of a pro…	Informational page - illustrative example only	https://www.nestleusa.com/nutrition/inspire-lead-healthy-lives-wellness-food-security		2018-09-13
A280	Nestlé	Industry	Information Management	Amplification	Nestlé Launches Global Nestlé for Healthier Kids Initiative in the U.S. through Partnership with the YMCA New Jersey State Alliance. Newark-area event celebrates “Start Healthy, Stay Healthy,” a program that provides healthy nutrition curriculum to families for a child’s first 1,000 days. (...). We are also pleased to have Dr. Hill and her Rutgers team actively involved in training our teams and …	Informational page - illustrative example only	https://www.nestleusa.com/media/pressreleases/nestle-for-healthier-kids-initiative-ymca-new-jersey-partnership	2018-05-15	2018-09-17
A281	Nestlé	Industry	Information management	Amplification	The formal launch event for this partnership will be held today at the YMCA of Newark and Vicinity. The event includes remarks from Nestlé, YMCA and Rutgers University-Newark leadership, as well as a healthy, hands-on snack-making activity by Nestlé chef and Food Network Star Matthew Jordan. Other event attendees will include Start Healthy, Stay Healthy program graduates, local children and local…	Informational page - illustrative example only	https://www.nestleusa.com/media/pressreleases/nestle-for-healthier-kids-initiative-ymca-new-jersey-partnership		2018-09-17
A282	Nestlé	Industry	Information Management	Amplification	The Infant Nutrition Council of America is an association of manufacturers of infant formulas, follow-up formulas or growing up milks; members are Abbott Nutrition, Gerber Products Company, Perrigo Nutritionals and Reckitt Benckiser.(...) Every day, parents make the important and personal decision about how to feed their infant– a decision rooted in individual beliefs, circumstances and experienc…	Informational page - illustrative example only	https://infantnutrition.org/about-inca/		2019-09-18
A283	Nestlé	Industry	Information Management	Amplification	The Infant Nutrition Council of America is an association of manufacturers of infant formulas, follow-up formulas or growing up milks; members are Abbott Nutrition, Gerber Products Company, Perrigo Nutritionals and Reckitt Benckiser. (...) The Infant Nutrition Council of America web site provides information about infant feeding. An informed decision regarding an infant's diet should be based on …	Informational page - illustrative example only	https://infantnutrition.org/about-inca/		2019-09-18
A284	Nestlé	Civil society	Information Management	Amplification	NWA- 2018 Annual Education and Training Conference & Exhibits APRIL 22-APRIL 25, 2018 - speaker presentations (...) "Food Consumption Patterns of Participants in the Special Supplemental Nutrition Program for Women, Infants, and Children (WIC): New Findings from the 2016 Feeding Infants and Toddlers Study (FITS) Joanne F. Guthrie, Economic Research Service, U.S. Department of Agriculture, Erin Qu…	Informational page - illustrative example only	https://www.nwica.org/events/info/2018-annual-education-and-training-conference#tab_eid-40-speaker-presentations		2018-09-26
A285	Nestlé	Industry	Information management	Amplification	Throughout our 2016 CSV report, we highlight employees whose jobs directly impact and influence the implementation and assessment of our commitments to society. These examples provide just a small window into who we are and what we’re achieving.(…) Jenna Cope Nutrition Champion, Gerber "I work on our early nutition partnership that helps to empower parents by teaching them about nutrition for the…	Informational page - illustrative example only	https://www.nestleusa.com/csv/what-is-csv/faces-of-nestle		2018-09-27
A286	Nestlé	Civil Society	Information management	Amplification	NWA Webinar: New Research Unveils What WIC Infant and Young Children are Eating: 2016 Feeding- Presented by Erin Quann, Gerber Products Company - Tuesday, November 13th, 2018 at 3:00 PM. Some noteworthy success has been achieved in dietary patterns since 2008; however, additional progress is needed to ensure infants and young children are receiving optimal nutrition for growth and development. Th…	The National WIC Association (NWA) is the non-profit education arm and advocacy voice of the Special Supplemental Nutrition Program for Women, Infants and Children (WIC), the over 7 million mothers and young children served by WIC and the 12,000 service provider Agencies who are the front lines of WIC’s public health nutrition services for the nation’s nutritionally at-risk mothers and young chil…	https://secure.icohere.com/registration/register.cfm?reg=4824&evt=11132018&t=579864888&t=1526567703362&t=1526672932915&t=1538490578042; https://www.nwica.org/snippet-webinars-intro	2018-11-13	2018-10-02
A287	Nestlé	Industry	Information Management	Amplification	We’re in this together. The road from newborn to infant. Your baby is growing fast right now. We'll help you navigate feeding issues and choices, as well as understand his hunger and fullness cues for a strong nutritional start. (…)	Informational page - illustrative example only	https://www.gerber.com/home/newborn		2018-08-29
A288	Nestlé	Industry	Information Management	Amplification	What is the right baby formula for my child? Highlights: All infant formulas provide complete nutrition. Understanding the different types of proteins is a big part of choosing the right baby formula for your child. Baby formulas come in powder, concentrate and ready-to-feed.	Informational page - illustrative example only	https://www.gerber.com/newborn/articles/baby-formula-101		2018-08-29
A289	Nestlé	Industry	Information Management	Amplification	Breastmilk and infant formula Highlights Infant formulas, regulated by the United States Food & Drug Administration, provide complete nutrition to support your baby’s growth. Your pediatrician, along with your own research, will help you decide which formula to use and when is the best time to introduce infant formula to your baby. Bottles and nipples come in many different shapes, sizes and mate…	Informational page - illustrative example only	https://www.gerber.com/newborn/articles/complete-nourishment-in-a-bottle		2018-08-29
A290	Nestlé	Industry	Information Management	Amplification	Baby's development during the first three months Highlights: A newborn’s brain, digestive system and the five senses rapidly progress soon after birth. Healthy brain growth and baby development is influenced by nutrition, especially intake of key components such as DHA and Iron. Your baby’s developing digestive system needs only breastmilk or formula, at least until four months.	Informational page - illustrative example only	https://www.gerber.com/newborn/articles/the-first-three-months		2018-08-29
A291	Nestlé	Industry	Information Management	Amplification	Your baby’s feeding cues - Highlights: All babies have common behaviors that signal their hunger or fullness feeding cues. Your baby's feeding cues may include fingers and fists in the mouth, which often mean, "it’s time to eat." Breast- or bottle-fed, your baby may ignore a nipple or fall asleep when full.	Informational page - illustrative example only	https://www.gerber.com/newborn/articles/your-baby's-hunger-fullness-cues		2018-08-29
A292	Nestlé	Industry	Information Management	Amplification	Off to a nourishing start Highlights: Breastmilk or Iron-fortified infant formula is all the nutrition your baby needs for the first six months. Feeding according to hunger and fullness cues, and not by a set schedule, is the best way to meet your baby’s nutritional needs. Probiotics help support your baby’s healthy immune system. DHA, a fatty acid, plays an important role in your baby’s brain an…	Informational page - illustrative example only	https://www.gerber.com/newborn/articles/off-to-a-nourishing-start		2018-08-29
A293	Nestlé	Industry	Information Management	Amplification	Breastmilk is nature's perfect food. Your infant is growing at a rapid pace, and breastmilk supplies your baby's nutritional needs for the first several months of life. If you are formula-feeding, rest assured that infant formula can also provide the nutrition he needs.	Informational page - illustrative example only	https://www.gerber.com/newborn/articles/off-to-a-nourishing-start		2018-08-29
A294	Nestlé	Industry	Information Management	Amplification	(...) Between 4 and 6 months, the Iron your baby is born with can become depleted and should be replenished; that’s why Iron-fortified cereal is recommended as your baby's first solid food. Check with your pediatrician to find out what your baby’s nutrition and supplementation needs may be.	Informational page - illustrative example only	https://www.gerber.com/newborn/articles/off-to-a-nourishing-start		2018-08-29
A295	Nestlé	Industry	Information Management	Amplification	Breastfeeding 101 Highlights: Breastfeeding 101 illustrates the basics in understanding breastfeeding. Breastmilk changes over time to adapt to your baby’s changing nutritional needs. Vary breastfeeding positions to avoid getting tired or uncomfortable. Dirty diapers will change in color, texture and amount as your baby develops. Skin-to-skin contact offers many benefits to Mom and baby. Signs th…	Informational page - illustrative example only	https://www.gerber.com/newborn/articles/breastfeeding-101		2018-08-29
A296	Nestlé	Industry	Information Management	Amplification	Common concerns for breastfeeding Highlights: Common breastfeeding concerns and problems. Causes of sore nipples and breast engorgement. Remedies for plugged ducts and leaking breastmilk. Concerns about milk supply. Tips and advice for breastfeeding moms to help your baby latch on.	Informational page - illustrative example only	https://www.gerber.com/newborn/articles/breastfeeding-problems-solved		2018-08-29
A297	Nestlé	Industry	Information Management	Amplification	Give your baby the best start: Highlights Newborns have immature immune and digestive systems. Breastfeeding helps promote digestive and immune system development. What you need to know about protein in formula. Choosing a formula for immune support and digestive benefits.	Informational page - illustrative example only	https://www.gerber.com/newborn/articles/baby-formula-101/give-your-baby-the-best-start		2018-08-29
A298	Nestlé	Industry	Information Management	Amplification	Your baby’s need for Iron: Highlights: Adequate intake of Iron is important to your baby’s development. All infant formulas are Iron-fortified. Around the middle of the first year, introduce Iron-fortified infant cereals.	Informational page - illustrative example only	https://www.gerber.com/newborn/articles/baby-formula-101/your-babys-need-for-iron		2018-08-29
A299	Nestlé	Industry	Information Management	Amplification	DHA: Formula decoded: Highlights DHA passes from mom to baby during pregnancy. DHA is a fatty acid that support brain and eye development. DHA can be found in breastmilk and are added to some infant formulas.	Informational page - illustrative example only	https://www.gerber.com/newborn/articles/baby-formula-101/dha-formula-decoded		2018-08-29
A300	Nestlé	Industry	Information Management	Amplification	Your baby’s healthy immune system: Highlights Your baby’s digestive system plays a big role in her healthy immune system. “Friendly” bacteria can be found naturally in your baby’s digestive tract. Learn how to support your baby’s immune system.	Informational page - illustrative example only	https://www.gerber.com/newborn/articles/baby-formula-101/your-babys-healthy-immune-system		2018-08-29
A301	Nestlé	Industry	Information Management	Amplification	How to prepare formula: Highlights Learn how to prepare powder, concentrate and ready-to-feed formulas. How to prepare the water, warm the bottle, and clean after feeding.	Informational page - illustrative example only	https://www.gerber.com/newborn/articles/complete-nourishment-in-a-bottle/how-to-prepare-formula		2018-08-29
A302	Nestlé	Industry	Information Management	Amplification	How to supplement with formula: Highlights Start supplementing with bottle-feeding slowly by replacing one breastfeeding session with a bottle of breastmilk or formula. Introduce the bottle when she’s calm and not so hungry.	Informational page - illustrative example only	https://www.gerber.com/key-topics/formula-feeding/articles/how-to-supplement-with-formula		2018-08-29
A303	Nestlé	Industry	Information Management	Amplification	Changing formula may help: Highlights Fussiness, excessive crying and gas could indicate a need to change formulas. Benefits of 100% whey protein partially hydrolyzed infant formula. How to transition gradually for the best results.	Informational page - illustrative example only	https://www.gerber.com/key-topics/formula-feeding/articles/changing-formula-may-help		2018-08-29
A304	Nestlé	Industry	Information Management	Amplification	Milk: why wait? Highlights Cow’s milk lacks all the nutritions your baby needs for healthy growth and development.	Informational page - illustrative example only	https://www.gerber.com/key-topics/formula-feeding/articles/milk-why-wait		2018-08-29
A305	Nestlé	Industry	Information Management	Amplification	We’re in this together Life from a new perspective Your baby’s motor skills are developing, and she may also be ready to start solid foods. We’ll help you know when the time is right, and how to make a healthy transition.	Informational page - illustrative example only	https://www.gerber.com/home/supported-sitter		2018-08-29
A306	Nestlé	Industry	Information Management	Amplification	Get a solid start on starting solids Highlights Babies need Iron in their diet around the 6-month mark, when their own Iron-stores may be used up. And iron fortified baby cereals are a great way to get it to them! When should you give baby cereal? When he hits those baby book-worthy milestones, like head and neck control, sitting with support and showing interest in your food. Single-grain cereal…	Informational page - illustrative example only	https://www.gerber.com/supported-sitter/articles/your-guide-to-starting-solids		2018-10-02
A307	Nestlé	Industry	Information Management	Amplification	Introducing baby's first foods: Highlights Single fruit and vegetable baby foods are typically baby's first foods introduced. Wait about three days before introducing each new food to watch for any sensitivities. Feed to your baby’s fullness cues, not to finish the bowl. Offering a wide variety of foods can help establish good eating habits.	Informational page - illustrative example only	https://www.gerber.com/supported-sitter/articles/introducing-fruit-and-veggie-baby-food		2018-10-02
A308	Nestlé	Industry	Information Management	Amplification	Understanding your Supported Sitter's nutrition: Highlights Breastmilk or Iron-fortified formula is still your Supported Sitter's main source of nutrition. Iron-fortified infant cereal is a nutritious first solid food for infants. Introduce new foods one at a time and watch for any allergic reactions. Check out our useful chart to learn how much of each food group you should be giving for healthy…	Informational page - illustrative example only	https://www.gerber.com/supported-sitter/articles/supported-sitter-nutrition		2018-10-02
A309	Nestlé	Industry	Information Management	Amplification	Understanding hunger and fullness feeding cues: Highlights Breastmilk or infant formula is still your Supported Sitter's main source of nutrition. Losing interest in breast or bottle during a feeding may mean he’s had enough. Solid food in the diet creates new hunger and fullness cues for your Supported Sitter. Mouth wide open and a focus on the spoon means he’s hungry. Tightly closing his mouth …	Informational page - illustrative example only	https://www.gerber.com/supported-sitter/articles/recognizing-your-supported-sitters-feeding-signals		2018-10-02
A310	Nestlé	Industry	Information Management	Amplification	My baby is learning how to eat: Highlights Wait to start solid foods until at least four months of age and take our quiz to see if he's ready. As your baby is learning how to eat, he is gaining more head and neck control and getting more experience with knowing how to move his tongue back and forth. First solid foods should be rich in iron, like infant cereal.	Informational page - illustrative example only	https://www.gerber.com/supported-sitter/articles/learning-how-to-eat		2018-10-02
A311	Nestlé	Industry	Information Management	Amplification	A day in your Supported Sitter’s diet: Highlights Here’s an example of a meal schedule to help you plan a nutritious day for your Supported Sitter.	Informational page - illustrative example only	https://www.gerber.com/supported-sitter/articles/supported-sitter-nutrition/a-day-in-your-supported-sitters-diet		2018-10-02
A312	Nestlé	Industry	Information Management	Amplification	How to tell if your baby is ready for solid baby foods:Highlights Readiness for solid baby foods depends on both your baby’s age and his developmental skills. Talk about your baby’s development with your doctor to figure out when to start solids. Infant cereals and single-ingredient purees are good choices for first solid baby foods.	Informational page - illustrative example only	https://www.gerber.com/supported-sitter/articles/learning-how-to-eat/time-for-solids		2018-10-02
A313	Nestlé	Industry	Information Management	Amplification	"We’re in this together Variety is the spice of life Now that your baby is sitting upright, he may be ready for more variety and food combinations. We’ll be with you as he explores this new world of tastes and textures. "	Informational page - illustrative example only	https://www.gerber.com/home/sitter		2018-10-02
A314	Nestlé	Industry	Information Management	Amplification	Building baby self feeding and eating skills: Highlights Capable of sitting independently. Building baby motor skills, he picks up and holds small objects in his hands. Showing excitement when he sees food, and often reaching for the spoon are important baby motor skills. Spoon-feeding provides experience coordinating lips, tongue and cheeks for eating. Advancing baby motor skills and hand-eye co…	Informational page - illustrative example only	https://www.gerber.com/sitter/articles/building-eating-skills-coordination		2018-10-02
A315	Nestlé	Industry	Information Management	Amplification	Your Sitter’s feeding cues: Highlights Attention on you, with a smiling face, indicates he’s not done eating yet. Your Sitter's feeding cues include turning his head from milk or food meaning “no more.” Babies are good at knowing how much they can eat. Take note of his fullness cues and don’t force the last spoonful.	Informational page - illustrative example only	https://www.gerber.com/sitter/articles/your-sitters-hunger-fullness-cues		2018-10-02
A316	Nestlé	Industry	Information Management	Amplification	Trying new baby foods:Highlights Offering a variety of new flavors early and often creates more accepting eating habits. Introducing new foods to your baby makes feeding time a period of learning. Breastfed babies seem to adapt more quickly to new flavors. Family eating habits greatly influence how your baby will accept new foods	Informational page - illustrative example only	https://www.gerber.com/sitter/articles/introducing-new-foods-flavors		2018-10-02
A317	Nestlé	Industry	Information Management	Amplification	Your Sitter's nutrition: Highlights Sitters may be interested in table foods, but aren’t developmentally ready for them yet. Iron is important to your Sitter’s nutrition—it helps support healthy brain development. Check out our useful chart to learn about serving size examples for each food group that are appropriate for your Sitter’s growth and development.	Informational page - illustrative example only	https://www.gerber.com/sitter/articles/sitter-nutrition-food-choices		2018-10-02
A318	Nestlé	Industry	Information Management	Amplification	Your Sitter’s developing digestive system: Highlights Baby’s stomach is getting slightly larger, requiring fewer daily feedings. Spitting up is not uncommon for babies under one year of age. Burping should be during and after feedings of formula or breastmilk to reduce spitting up.	Informational page - illustrative example only	https://www.gerber.com/sitter/articles/building-eating-skills-coordination/your-sitter-s-developing-digestive-system		2018-10-02
A319	Nestlé	Industry	Information Management	Amplification	We’re in this together Actions speak louder than words Your baby is on the move, learning to mash and chew, and self-feed with his fingers. We’re here to help you keep up, and plan healthy meals for a little one that rarely slows down.	Informational page - illustrative example only	https://www.gerber.com/home/crawler		2018-10-02
A320	Nestlé	Industry	Information Management	Amplification	Your crawling baby explores with both hands: Highlights Your crawling baby’s hands and mouth are his tools for learning about his world. As a Crawler, eating more solid food means more chewing, so his tongue, gums and jaw are developing.	Informational page - illustrative example only	https://www.gerber.com/crawler/articles/taking-the-world-by-both-hands		2018-10-02
A321	Nestlé	Industry	Information Management	Amplification	Understanding hunger & fullness cues: Highlights Your baby’s hunger and fullness feeding cues are more specific now, from a head shaking “no” to pushing the spoon away.	Informational page - illustrative example only	https://www.gerber.com/crawler/articles/your-crawlers-hunger-fullness-cues		2018-10-02
A322	Nestlé	Industry	Information Management	Amplification	Self-feeding practice: Highlights Your Crawler is developing new eating skills and is learning to pick up food and to mash food with his jaw. Watching you eat with a spoon helps him know what to do. Now that your Crawler is becoming more independent, foods should be soft and mashable. Choose finger foods that are nutritionally and developmentally appropriate for your older baby’s self-feeding pra…	Journal of Nutrition Supplement Feeding Infants and Toddlers Study (FITS) 2016- Coordinators were William Dietz, Milken School of Public Health at the George Washington University and Andrea S. Anater, RTI International.	https://www.gerber.com/crawler/articles/practicing-self-feeding		2018-10-02
A323	Nestlé	Industry	Information Management	Amplification	Crawler nutrition basics: Highlights Begin to offer soft cooked fruits and veggies that are the right size and texture for your Crawler. Introducing new textures is an important step in your Crawler's development and nutrition. New textures—including thick purees with small, soft cooked pieces of fruit, vegetable or pasta, as well as finger foods—help practice eating skills and are nutritious foo…	Informational page - illustrative example only	https://www.gerber.com/crawler/articles/crawler-nutrition		2018-10-02
A324	Nestlé	Industry	Information Management	Amplification	Finger foods that Crawlers can keep up with: Highlights Finger foods should be easy to pick up and easily dissolve in the mouth. Foods that are the right size and shape will be easier for your baby to grasp and hold.	Informational page - illustrative example only	https://www.gerber.com/crawler/articles/finger-foods-that-crawlers-can-keep-up-with		2018-10-02
A325	Nestlé	Industry	Information Management	Amplification	Help your little one learn to chew with Lil’ Bits™ recipes: Introducing new GERBER® 3RD FOODS® Lil’ Bits™ recipes with perfectly sized soft pieces of fruits or veggies to help your baby learn to chew. Grace, our 2015 Spokesbaby, starts chewing GERBER® 3RD FOODS® Lil’ Bits™ recipes with our Nutrition Expert, Dr. Sarah Smith-Simpson. Learn more about GERBER® 3RD FOODS® Lil’ Bits™ recipes here. (...)	Informational page - illustrative example only	https://www.gerber.com/singular-pages/introducing-3rd-foods?utm_source=Typed&utm_medium=Social&utm_campaign=April_2015&utm_content=Posts&utm_term=learntochew		2018-10-02
A326	Nestlé	Industry	Information Management	Amplification	How to pick up finger-feeding: Highlights Your Crawler may be starting to show interest in feeding herself. Let her use her fingers to pick up pieces of food and find her mouth. Don’t worry about how messy finger-feeding can be.	Informational page - illustrative example only	https://www.gerber.com/crawler/articles/practicing-self-feeding/how-to-pick-up-finger-feeding		2018-10-02
A327	Nestlé	Industry	Information Management	Amplification	Fruit & vegetables for your Crawler: Highlights Your baby should have 8 tablespoons of fruits and 8 tablespoons of vegetables a day. Mix it up to give her a variety of developmentally appropriate textures. Fruits and veggies have essential nutrients for healthy growth and development. You may have to try up to 10 times before your baby likes a food. Don’t give up!	Informational page - illustrative example only	https://www.gerber.com/crawler/articles/crawler-nutrition/fruit-vegetables-for-your-crawler		2018-10-02
A328	Nestlé	Industry	Information Management	Amplification	Breastfeeding benefits continue: Highlights The nutritional and immunological benefits of breastfeeding continue. Learn the psychological and emotional benefits of breastfeeding for you and your baby. The American Academy of Pediatrics recommends breastfeeding for at least the first year.	Informational page - illustrative example only	https://www.gerber.com/key-topics/breastfeeding/articles/the-benefits-of-breastfeeding/breastfeeding-benefits-continue		2018-10-02
A329	Nestlé	Industry	Information Management	Amplification	"We’re in this together Leaving babyhood behind Your little girl is becoming more independent with each day. She may even insist on feeding herself. We’ll help you mix it up at mealtimes with nutritious options"	Informational page - illustrative example only	https://www.gerber.com/home/toddler		2018-10-02
A330	Nestlé	Industry	Information Management	Amplification	Leaving babyhood behind: Highlights Toddler development generally means that he can both stand alone, and begins to walk all by himself. Using his fingers, he can easily feed himself. Eating skills are advancing as he begins to use a spoon and fork. Chews well and is just beginning to drink from an open cup. Your Toddler will show his independence at mealtime by challenging what he is served.	Informational page - illustrative example only	https://www.gerber.com/toddler/articles/leaving-babyhood-behind		2018-10-02
A331	Nestlé	Industry	Information Management	Amplification	Toddler Feeding Cues: Highlights Learn to recognize your Toddler’s hunger and fullness feeding cues. Testing his independence, your Toddler wants more control over his food. May lose his energy, get impatient or throw a tantrum if hunger takes over. Playing with food and making a mess at the high chair usually means he’s full and mealtime is over. Work towards establishing a regular routine of me…	Informational page - illustrative example only	https://www.gerber.com/toddler/articles/your-toddlers-hunger-fullness-cues		2018-10-02
A332	Nestlé	Industry	Information Management	Amplification	How to please a child with picky eating: Highlights Around the time when your Toddler is becoming more independent, she might become pickier with what she eats. Learn easy ways to help a child with picky eating habits. Toddlers starting at 2 years of age can be “neophobic,” meaning they’re afraid of anything new and prefer eating foods they’re used to.	Informational page - illustrative example only	https://www.gerber.com/toddler/articles/how-to-please-a-picky-eater		2018-10-02
A333	Nestlé	Industry	Information Management	Amplification	Introducing Milk & Juice: Highlights Most Toddlers are ready for whole milk at 1 year old, not low-fat or skim milk. She needs the fat in whole milk for her development. Switch to nonfat or low-fat milk once your Toddler is two years old, unless your pediatrician recommends these types of milk for your child earlier. When introducing your toddler to cow's milk, remember that she only needs 2 cups…	Informational page - illustrative example only	https://www.gerber.com/toddler/articles/say-hello-to-milk-juice		2018-10-02
A334	Nestlé	Industry	Information Management	Amplification	Family meals together matter: Highlights Family meals with your Toddler can help promote good nutrition and family bonding. Eliminate distractions at mealtime, like television and cell phones. Help make meals enjoyable by keeping conversations positive, providing food choices your toddler enjoys, and giving her developmentally appropriate utensils. Have realistic expectations for how much your To…	Informational page - illustrative example only	https://www.gerber.com/toddler/articles/family-meals-together-matter		2018-10-02
A335	Nestlé	Industry	Information Management	Amplification	Toddler foods and nutrition:Highlights Your Toddler needs nutritious foods in small portions to get the energy, nutrients and food groups she needs, you can help her make every bite count. When developing healthy eating habits in your Toddler, it is best to offer meals and snacks at regular times to establish a routine. Read about Toddler foods and nutrition to learn what you can do to lay a soli…	Informational page - illustrative example only	https://www.gerber.com/toddler/articles/your-toddlers-nutrition		2018-10-02
A336	Nestlé	Industry	Information Management	Amplification	Food groups for a healthy Toddler: Highlights ¾ cup of vegetables and 1 cup of fruit are daily recommended foods for your Toddler.	Informational page - illustrative example only	https://www.gerber.com/toddler/articles/toddler-food-group-guide		2018-10-02
A337	Nestlé	Industry	Information Management	Amplification	Introducing juice to your toddler: Highlights Adding juice to your tot’s diet adds flavor, Vitamin C and nutrients. Nothing but the best for your little one! Only offer 100% juice as your juice choice. Limit juice to 4 fl. oz. a day and never offer it in a bottle.	Informational page - illustrative example only	https://www.gerber.com/toddler/articles/how-to-introduce-juice		2018-10-02
A338	Nestlé	Industry	Information Management	Amplification	A day in a Toddler’s diet: Highlights Here’s an example of a nutritious menu to help you plan your Toddler’s day.	Informational page - illustrative example only	https://www.gerber.com/toddler/articles/your-toddlers-nutrition/a-day-in-a-toddlers-diet		2018-10-02
A339	Nestlé	Industry	Information Management	Amplification	Breakfast for your Toddler: Highlights Follow our menu ideas for nutritious breakfasts for your Toddler.	Informational page - illustrative example only	https://www.gerber.com/toddler/articles/toddler-food-group-guide/breakfast-for-your-toddler		2018-10-02
A340	Nestlé	Scientific Journal	Information management	Amplification	Scientific Article: Total Usual Nutrient Intakes of US Children (Under 48 Months): Findings from the Feeding Infants and Toddlers Study (FITS) 2016.(...) Background: The US Dietary Guidelines will expand in 2020 to include infants and toddlers. Understanding current dietary intakes is critical to inform policy. (...) The 2016 FITS data come at an ideal time in the nutrition policy landscape, sinc…	The Journal of Nutrition Supplement: Feeding Infants and Toddlers Study (FITS) 2016	https://academic.oup.com/jn/advance-article/doi/10.1093/jn/nxy042/5026325		2018-08-30
A341	Nestlé	Scientific Journal	Information management	Amplification	Scientific Article: Total Usual Nutrient Intakes of US Children (Under 48 Months): Findings from the Feeding Infants and Toddlers Study (FITS) 2016.(...) Published in a supplement to The Journal of Nutrition. Select contents of this supplement were presented at the Experimental Biology 2017 conference in a session titled, “Informing B-24 Dietary Guidelines: Findings from the New Feeding Infants a…	The Journal of Nutrition Supplement: Feeding Infants and Toddlers Study (FITS) 2016	https://academic.oup.com/jn/advance-article/doi/10.1093/jn/nxy042/5026325		2018-08-30
A342	Nestlé	Scientific Journal	Information management	Amplification	Scientific Article: Usual Nutrient Intakes from the Diets of US Children by WIC Participation and Income: Findings from the Feeding Infants and Toddlers Study (FITS) 2016. (...)Published in a supplement to The Journal of Nutrition. Select contents of this supplement were presented at the Experimental Biology 2017 conference in a session titled, “Informing B-24 Dietary Guidelines: Findings from th…	The Journal of Nutrition Supplement: Feeding Infants and Toddlers Study (FITS) 2016	https://doi.org/10.1093/jn/nxy059		2018-08-30
A343	Nestlé	Scientific Journal	Information management	Amplification	Scientific Article: Supplement: The Feeding Infants and Toddlers Study (FITS) 2016: Study Design and Methods.(…) Published in a supplement to The Journal of Nutrition. Select contents of this supplement were presented at the Experimental Biology 2017 conference in a session titled, “Informing B-24 Dietary Guidelines: Findings from the New Feeding Infants and Toddlers Study 2016,” held in Chicago,…	The Journal of Nutrition Supplement: Feeding Infants and Toddlers Study (FITS) 2016	https://academic.oup.com/jn/advance-article/doi/10.1093/jn/nxy035/5026328		2018-08-30
A344	Nestlé	Scientific Journal	Information management	Amplification	Scientific Article: Feeding Infants and Toddlers Study (FITS) 2016: Findings and Thoughts on the Third Data Cycle.(…) Published in a supplement to The Journal of Nutrition. Select contents of this supplement were presented at the Experimental Biology 2017 conference in a session titled, “Informing B-24 Dietary Guidelines: Findings from the New Feeding Infants and Toddlers Study 2016,” held in Chi…	Journal of Nutrition Supplement Feeding Infants and Toddlers Study (FITS) 2016- Coordinators were William Dietz, Milken School of Public Health at the George Washington University and Andrea S. Anater, RTI International.	https://academic.oup.com/jn/article/148/9S/1513S/5086683	2018-08-31	2018-09-14
A345	Nestlé	Industry	Information management	Amplification	Scientific Article: Food Consumption Patterns of Infants andToddlers: Findings from the Feeding Infants and Toddlers Study (FITS) 2016.Authors: Amira A Roess,1 Emma F Jacquier,2 Diane J Catellier,3 Ryan Carvalho,4 Anne C Lutes,3 Andrea S Anater,3 and William H Dietz1 (...) Published in a supplement to The Journal of Nutrition. Select contents of this supplement were presented at the Experimental …	Supplement Coordinators were William Dietz Authors: Amira A Roess,1 Emma F Jacquier,2 Diane J Catellier,3 Ryan Carvalho,4 Anne C Lutes,3 Andrea S Anater,3 and William H Dietz1	https://www.nestle.com/asset-library/documents/r_and_d/publications/food-consumption-patterns-of-infants-and-toddlers.pdf		2018-09-25
A346	Nestlé	Scientific Journal	Information management	Amplification	Scientific Article: WIC and non-WIC Infants and Children Differ in Usage of Some WIC-Provided Foods (…) Published in a supplement to The Journal of Nutrition. Select contents of this supplement were presented at the Experimental Biology 2017 conference in a session titled, “Informing B-24 Dietary Guidelines: Findings from the New Feeding Infants and Toddlers Study 2016,” held in Chicago, IL, Apri…	The Journal of Nutrition Supplement: Feeding Infants and Toddlers Study (FITS) 2016	https://www.nestle.com/asset-library/documents/r_and_d/publications/infants-and-children-differ-in-usage-of-some-wic-provided-foods.pdf		2018-10-02
A347	Nestlé	Scientific Journal	Information management	Amplification	Scientific Article: The Feeding Infants and Toddlers Study (FITS) 2016: Moving Forward. (...) Published in a supplement to The Journal of Nutrition. (...) Select contents of this supplement were presented at the Experimental Biology 2017 conference in a session titled, “Informing B-24 Dietary Guidelines: Findings from the New Feeding Infants and Toddlers Study 2016,” held in Chicago, IL, April 22…	The Journal of Nutrition Supplement: Feeding Infants and Toddlers Study (FITS) 2016	https://academic.oup.com/jn/article/148/suppl_3/1575S/5086685		2018-10-02
A348	Nestlé	Industry	Information Management	Amplification	A team of pediatric experts and nutrition scientists from leading academic, medical, government and research institutions collaborated with Nestlé and Gerber on the most recent FITS study. (...)“Good nutrition during a child’s early years is particularly critical because it sets the stage for healthy eating throughout life,” said Wendy Johnson, Ph.D., M.P.H., R.D., Vice President, Nutrition, Heal…	FITS+ healthy eating habits	http://news.gerber.com/news/nearly-one-in-five-infants-diets-fall-short-on-iron-a-key-nutrient-for-brain-development	2018-06-05	2018-10-02
A349	Nestlé	Industry	Information Management	Amplification	A team of pediatric experts and nutrition scientists from leading academic, medical, government and research institutions collaborated with Nestlé and Gerber on the most recent FITS study. (...) Enhancing the food policy discussion with data from FITS The latest FITS findings are well-timed to inform food policy discussions, including the development of the Dietary Guidelines for Americans 2020-2…	FITS+ DGA +WIC	http://news.gerber.com/news/nearly-one-in-five-infants-diets-fall-short-on-iron-a-key-nutrient-for-brain-development	2018-06-05	2018-10-02
A350	Nestlé	Government	Information management	Amplification	Baby Steps to Deliver Optimal Nutrition in Child Care Erin Quann, PhD, RD, Gerber Products Company Child care is a unique opportunity to improve the nutrition and early feeding habits of our youngest generation. New research from Nestlé’s Feeding Infants and Toddlers Study (FITS) will be reviewed to determine how food consumption patterns compare to recommendations. Meal and snack tips, resources…	Duplicate: https://www.cacfp.org/files/3615/1940/0746/02_23_2018_NCNC_Workshop_Schedule.pdf	https://www.cacfp.org/news-events-conferences/conference-resources/national-cacfp-sponsors-association-conference4/	2018-04-21	2018-10-03
A351	Nestlé	Twitter	Information Management	Amplification	Your baby may not be able to talk yet, but they sure can communicate. From tiny focus groups to first-hand research, Gerber is working to find out exactly what your little one wants in a meal or snack: https://bddy.me/2NJxOSW	Link to Article " The Joyful Way Gerber Comes Up with Snacks Babies Love" September 4, 2018. https://medium.com/nestle-usa/gerber-baby-food-innovation-nutrition-research-scientists-taste-test-fits-cc636cb56fac	https://twitter.com/NestleUSA	2018-09-15	2018-10-08
A352	Nestlé	Twitter	Information Management	Amplification	Even the shape of foods can make the difference between whether your young child will eat them 😄 or spit them out 👎. We’re using info from our FITS study to maximize nutrition and ease of eating for your baby:https://t.co/xuxUU4RUMl	Link to Article " The Joyful Way Gerber Comes Up with Snacks Babies Love" September 4, 2018. https://medium.com/nestle-usa/gerber-baby-food-innovation-nutrition-research-scientists-taste-test-fits-cc636cb56fac	https://twitter.com/NestleUSA	16.9.218	2018-10-08
A353	Nestlé	Twitter	Information Management	Amplification	Little differences in your baby's snacks (like circle vs. line shapes) can make a big impact on what they like to eat. We're using data from our FITS study to design their snacks the right way: https://bddy.me/2xovPKh	Link to Article " The Joyful Way Gerber Comes Up with Snacks Babies Love" September 4, 2018. https://medium.com/nestle-usa/gerber-baby-food-innovation-nutrition-research-scientists-taste-test-fits-cc636cb56fac	https://twitter.com/NestleUSA	2018-09-19	2018-10-08
A354	Nestlé	Twitter	Information Management	Amplification	Iron intake is such a critical part of brain development and growth, but is your baby getting what they need? How to positively impact your little one's health for years to come: https://bddy.me/2MU1fxg	Link to Infographic on "How iron support breain development and learning ability" on https://www.nestleusa.com/nutrition/Feeding-infants-toddlers-study-iron-infographic	https://twitter.com/NestleUSA	2018-09-22	2018-10-08
A355	Nestlé	Twitter	Information Management	Amplification	Tweet: At its core, WIC makes healthy foods accessible to American families - and the research shows it works as it should:	Link to Article "Changes in WIC Food Choices Boosting Vegetable Consumption" https://medium.com/nestle-usa/wic-food-choices-boost-vegetable-consumption-food-assistance-nutrition-diet-dbadcce0cf93	https://twitter.com/NestleUSA	2018-09-23	2018-10-08
A356	Nestlé	News	Information Management	Amplification	Toddlers dall short on daily veggies while infants aren't getting enough iron, Nestlé study finds	Food Navigator	https://www.foodnavigator-usa.com/Article/2018/06/06/Toddlers-fall-short-on-daily-veggies-while-infants-aren-t-getting-enough-iron-Nestle-study-finds	2018-06-06	2018-10-11
A357	Nestlé	Professional organisation	Information Management	Amplification	AAP experience. National Conference & Exhibition. November 2-6 2018 Orlando. Exhibitor List: Gerber, a Nestle Company		https://s15.a2zinc.net/clients/AAP/NCE2018/public/Exhibitors.aspx?Index=G	2-6 November 2018	26.10.2018
A358	Nestlé	Professional organisation	Information management	Amplification	AAP experience. National Conference & Exhibition. November 2-6 2018 Orlando(...) Product Theater Presentations(…)It’s a great way to see the hottest pediatric medical devices and products while being revitalized for an afternoon of learning. (...) “Probiotics and Prebiotics in the First 1000 days – Their Impact on Long Term Health”(…) Presenting Company: Nestlé/Gerber Products Company		https://aapexperience.org/product-theater-presentations/	2-6 November 2018	26.10.2018
A359	Nestlé	Professional organisation	Information management	Amplification	AAP experience. National Conference & Exhibition. November 2-6 2018 Orlando. Exhibitor List: Nestle Nutrition Institute		https://s15.a2zinc.net/clients/AAP/NCE2018/public/Exhibitors.aspx?Index=N	2-6 November 2018	26.10.2018
A360	Nestlé	Industry	Information management	Amplification	Our Feeding Infants and Toddlers Study (FITS), first conducted in 2002 and repeated in 2008, was conducted for another round of original data in 2016 with results projected to be published in a peer-reviewed journal in 2017. More than 3,000 parents and caregivers were surveyed, including participants of the Special Supplemental Nutrition Program for Women, Infants, and Children (WIC), to improve …	FITS+ DGA FITS +WIC	Nestle Report 2016		2018-09-13
A361	Nestlé	Industry	Information management	Amplification	Nearly 20 percent of infants (6 to 12 months old) are falling short of iron in their diet, putting them at risk for sub optimal cognitive development, according to the latest Nestlé Feeding Infants and Toddlers Study (FITS). The study also shows that many young children do not consume a single discrete serving of either fruits, vegetables, whole grains, or dairy on a given day and miss the mark o…	FITS +Iron	https://www.nestleusa.com/media/pressreleases/nearly-one-in-five-infants-diets-fall-short-on-iron-a-key-nutrient-for-brain-development	2018-06-05	2018-09-13
A362	Nestlé	Twitter	Information Management	Amplification	Tweet New Nestlé FITS Study Shows that WIC Works https://bddy.me/2Jnrni4	FITS+ WIC	https://twitter.com/NestleUSA	2018-07-14	2018-09-14
A363	Nestlé	Industry	Information Management	Amplification	BABYNES FORMULA MONTH BASED FORMULA, INSPIRED BY BREAST MILK Just as the fat, protein and calorie content of breast milk changes naturally, BabyNes formulas evolve to meet your baby’s changing nutritional needs. Instead of one baby formula and one toddler formula, we’ve created a total of five, to deliver precise nutrition from birth to three years.	Informational weblinks for each stage: https://www.babynes.com/us-en/formula/stages-formulas	https://www.babynes.com/us-en/formula/formula-overview		22.11.2018
A364	Nestlé		Information Management	Amplification	FOR INFANTS FROM 0-1 MONTH During the first month, your baby grows at a faster pace than at any other time. The protein content of breast milk is at its highest then, to give your child a good start in life. The BabyNes 1st month baby formula, inspired by breast milk, is designed to give newborns the special nutrition they need from birth until they're one month old.	BabyNes	https://www.babynes.com/us-en/formula/stages-formulas#stage-formula-first-month		22.11.2018
A365	Nestlé		Information Management	Amplification	PROTEIN AND CALORIES BabyNes 1st month infant formula is inspired by breast milk and includes protein (as shown above) and calories designed to meet your newborn’s needs. It provides the nutrition that newborns need from birth when they are not breastfed.	BabyNes	https://www.babynes.com/us-en/formula/stages-formulas#stage-formula-first-month		22.11.2018
A366	Nestlé		Information Management	Amplification	FATS Your baby’s stomach is small, meaning she can't eat large amounts in a single feeding. Lipids offer the highest calorie density, to provide the necessary energy for your baby’s growth. They account for approximately half of an infant’s dietary needs during the first few months of life. Inspired by breast milk, the formulas in the first three BabyNes capsules offer the appropriate combination…	BabyNes	https://www.babynes.com/us-en/formula/stages-formulas#stage-formula-first-month		22.11.2018
A367	Nestlé		Information Management	Amplification	BIFIDUS BL Breast milk contains helpful bacteria, notably bifidobacteria, that may play an important role in creating healthy intestinal flora for your baby. The BabyNes formulas (except for Soothe) also contain this "good" bifidobacteria as well, in the form of Bifidus BL to help support development of a healthy immune system.	BabyNes	https://www.babynes.com/us-en/formula/stages-formulas#stage-formula-first-month		22.11.2018
A368	Nestlé		Information Management	Amplification	BabyNes offers 6 infant and toddler beverages from birth to 3 years of age with evolving compositions providing the right amount of nutrients to support a gradual transition to a family diet.	BabyNes	https://www.babynes.com/us-en/formula/stages-formulas#stage-formula-first-month		22.11.2023
A369	Nestlé		Information Management	Amplification	THE BABYNES MACHINE THE SMART WAY TO FEED YOUR BABY Create the perfect bottle in less than a minute. The Wi-Fi enabled BabyNes Machine delivers superior hygiene, intuitive design, lump-free formula and a happier bottle-feeding experience for babies and parents. For more information related to the BabyNes Formula Dispenser, please contact the Parents’ Resource Center at 1-855-803-6036.	HYGIENIC FEEDING FROM CAPSULE TO BOTTLE TO BABY. The BabyNes Machine is made without BPA (Bisphenol A) and uses hermetically sealed capsules that protect the formula from contamination and a unique filter that keeps water bacteria-free** . Its unique design allows formula flow directly from capsule to bottle, without contacting the Machine, and lets you adjust the temperature of each bottle.	https://www.babynes.com/us-en/the-dispenser/dispenser-overview		22.11.2024
A370	Nestlé		Information management	Amplification	Latest research on Breast milk evolutionServices Tools 1The BabyNes® concept was inspired by breast milk evolution and we make every effort to ensure our products are based on the most current, validated science. We invite you to join us on the journey of discovering the latest in breast milk evolution research.You can choose to receive information by email or have a short conversation with medic…	BabyNes	https://www.babynes.com/pro-us-en/your-services/tools-and-resources		22.11.2025
A371	Nestlé		Information Management	Amplification	Inspired by the evolving nature of breast milk, Gerber® BabyNes® is an advanced Nutrition System bringing a series of 6 single-serve formulas with evolving compositions to address babies’ and toddlers changing nutritional needs, together with an advanced bottle preparation technology and accompanied by unique services for parents.	BabyNes	https://www.babynes.com/pro-us-en		22.11.2026
A372	Nestlé		Information Management	Amplification	Each BabyNes® formula capsule has a nutritional profile developed to be in-sync with babies’ changing nutritional needs. The BabyNes® formula range consists of 6 formula capsules with evolving compositions to accompany babies from birth to 36 months and the BabyNes® Soothe formula, designed for excessive crying, colic and fussiness in the first 12 months.	BabyNes	https://www.babynes.com/pro-us-en/your-services/tools-and-resources		22.11.2027
A373	Nestlé		Information Management	Amplification	BREASTMILK NUTRITION Breast milk is the gold-standard of infant nutrition and although its many health benefits have been catalogued and defined over the years, there still remains so much to learn from this fascinating source of nutrition. The dynamic nature of breast milk, along with its long-term advantages, served as the inspiration for the development of BabyNes®.	BabyNes	https://www.babynes.com/pro-us-en/your-services/tools-and-resources		22.11.2028
A374	Nestlé		Information Management	Amplification	BABYNES® SERVICES FOR PARENTS BABYNES® SERVICES ARE DESIGNED TO BE AS ADVANCED AS THE BABYNES® MACHINE AND FORMULAS Registered dieticians available 24/7 for personalized 1-on-1 advice A personal BabyNes® dashboard allows mothers to collect valuable information about their baby that they might wish to share with you as a healthcare professional	BabyNes	https://www.babynes.com/pro-us-en/your-services/tools-and-resources		22.11.2029
A375	Nestlé		Information Management	Amplification	TOOLS AND RESOURCES YOU NEED Services DoctorAs a pediatric healthcare professional, you play a significant role in educating parents and supporting the nutritional and developmental needs of infants and children. We at Gerber® BabyNes® want to help you stay up to date on the latest research and product innovations relevant to your patients. The following resources have been assembled to help you …	BabyNes	https://www.babynes.com/pro-us-en/your-services/tools-and-resources		22.11.2030
A376	Nestlé		Information Management	Amplification	Growth and feeding tracker- Parents can now track their infant’s growth and feedings by using the BabyNes® Feeding and Growth Tracker app, which syncs with both the BabyNes® machine and a Wi-Fi enabled weighing scales (from our partner Withings). The app-generated data can be shared with you during consultations and used to help identify problems and address potential concerns.Growth charts Downl…	BabyNes	https://www.babynes.com/pro-us-en/your-services/tools-and-resources		22.11.2031
A377	Nestlé		Information Management	Amplification	More resources for you and your teamServices Tools 3The Nestlé Nutrition Institute offers CME/CE e-learnings, conferences, publications, resources and tools for physicians, dietitians, and nurses as well as nutrition fellowships designed specifically for dietitians. Discover the program	BabyNes	https://www.babynes.com/pro-us-en/your-services/tools-and-resources		22.11.2032
A378	Nestlé		Information Management	Amplification	RECENT REVIEW BREAST MILK YOUR SERVICES RECENT REVIEW ON BREAST MILK EVOLUTION AND ITS IMPLICATION MEETING INFANTS' CHANGING NEEDS WHEN NOT EXCLUSIVELY BREASTFED In recent publication, An Opinion on "Staging" of Infant Formula - A Developmental Perspective On Infant Feeding, experts Bo Lönnerdal and Olle Hernell reveals their opinion on: Differences between breast-fed and formula-fed infants in b…	Accessed from referred article: Dr Lönnerdal is consultant/scientific advisor for and has/have had research funding/travel grants/honoraria from Arla Foods, Semper, Hero, Valio, Nestlé, Mead Johnson Nutrition, and BiosTime. Dr Hernell is consultant/scientific advisor for and has/have had research funding/travel grants/honoraria from Swedish Orphan Biovitrum (Sobi), Arla Foods, Semper, Hero, and V…	https://www.babynes.com/pro-us-en/supporting-studies/latest-research		22.11.2033
A379	Nestlé		Information Management	Amplification	WELCOME TO BABYNES® WEBINARS BabyNes® is happy to share with you a series of webinars designed especially for physicians. We want to give you exclusive access to some of the latest research in the field of pediatric nutrition and give you the chance to connect with experts. PREVIOUS SPEAKERS: Bo Lönnerdal, PhD Professor, Nutrition and Internal Medicine University of California, Davis	Event	https://www.babynes.com/pro-us-en/your-services/babynes-webinars		22.11.2034
A380	Nestlé	Industry	Information Management	Amplification	TALK TO A NUTRITION EXPERT TALK TO A REGISTERED DIETICIAN Our experts in infant and prenatal nutrition are always at your service, 24 hours a day, 365 days a year. So when you (or your baby) are up, so are we, to answer questions on diet, feeding and nutrition at every stage, including prenatal nutrition. CREATE A CUSTOM NUTRITION PROGRAM BabyNes registered dietitians can work with you to provide…		https://www.babynes.com/us-en/my-babynes-nutritionist		22.11.2018
A381	Nestlé	Industry	Information management	Amplification	In the US, Nestlé supports this initiative by helping to provide nutrition education for parents of young children under the banner of a program called “Start Healthy, Stay Healthy". This program, developed by Nestlé, Rutgers University-Newark and the New Jersey YMCA State Alliance focuses on the first 1,000 days and provides families with evidence-based education to help them establish and maint…	Industry sponsored education "to provide nutrition education for parents of young children under the banner of a program called “Start Healthy, Stay Healthy".	https://www.nestleusa.com/nutrition/inspire-lead-healthy-lives-wellness-food-security		2018-09-13
A382	Nestlé	Industry	Information management	Amplification	With our Feeding Infants and Toddler Study (FITS), we’ve got the numbers behind healthy eating habits. We do this kind of research so that Gerber can craft recipes that meet the unique nutrition needs of your little one.	FITS	https://www.gerber.com/gerber-snacks		2018-08-14
A383	Nestlé	Industry	Information management	Amplification	With our Feeding Infants and Toddler Study (FITS), we’ve got the numbers behind healthy eating habits. We do this kind of research so that Gerber can craft recipes that meet the unique nutrition needs of your little one.	FITS	https://www.gerber.com/gerber-snacks		2018-08-14
A384	Nestlé	Industry	Information management	Amplification	Each of our two major studies focuses on a life stage that is crucial in establishing dietary and lifestyle habits: For the last 15 years, our Feeding Infants and Toddlers Study (FITS) has explored the eating patterns and nutritional intake of children from birth to four years old. This is when they transition from an all-milk diet to foods consumed by the whole family.(...) Using our finding: Im…	FITS+ snack	https://www.nestle.com/randd/nutrition/research-children-eating-lifestyle-habits		2018-09-17
A385	Nestlé	Industry	Information management	Amplification	WHO growth charts are provided for Gerber medical professionals with Nestlé Gerber logo printed next to CDC's logo	Gerber Medical Professionals:	https://medical.gerber.com/tools/growth-charts		2018-08-24
A386	Nestlé	Industry	Information Management	Amplification	How Nutrition Data Can Be Used to Give Kids a Healthy Start - With Nestlé for Healthier Kids, Nestlé, Rutgers, and the YMCA are empowering New Jersey parents with a research-backed curriculum and a network of nurturing peer educators (…) The program aims to help kids develop healthy, nutritious eating habits that they will have for the rest of their lives.	Industry sponsored education (Rutgers UNI & providing free classes)	https://medium.com/nestle-usa/nestle-healthier-kids-nutrition-wellness-ymca-rutgers-new-jersey-88f0017b8ee4	2018-05-14	2018-09-13
A387	Nestlé	Scientific Journal	Information management	Amplification	AAP Reference to Article (31) : Food consumption patterns of infants and toddlers: where are we now? Siega-Riz AM1, Deming DM, Reidy KC, Fox MK, Condon E, Briefel RR. (…) STATEMENT OF POTENTIAL CONFLICT OF INTEREST: This research project was funded by Nestlé (Florham Park, NJ) (authors D.M.D. and K.C.R.) through a contract with Mathematica Policy Research, Inc (Princeton, NJ) for the data collect…	AAP Handbook p.133: Compared with data obtained in the 2002 Feeding Infants and Toddlers Study, in 2008 significantly fewer 9- to 11.9-month-old infants were consuming iron-fortified infant cereals, but more than 40% were consuming noninfant cereals. (31) (...) Thus, common complementary feeding practices in the United States often are not consistent with the distinctly different risk profiles fo…	https://linkinghub.elsevier.com/retrieve/pii/S0002-8223(10)01477-X		2018-10-19
A388	Nestlé	Scientific Journal	Information management	Amplification	AAP Reference Article (12): Nutrient Intakes of US Infants, Toddlers, and Preschoolers Meet or Exceed Dietary Reference Intakes. Author links open overlay panelNancy F.ButtePhD, RDMary KayFoxMEdRonette R.BriefelDrPH, RDAnna MariaSiega-RizPhD, RDJohanna T.DwyerDSc, RDDenise M.DemingPhDKathleen C.ReidyDrPH, RD. (...) STATEMENT OF POTENTIAL CONFLICT OF INTEREST: The research project was funded by Ne…	AAP Handbook p.134: The findings of the 2008 Feeding Infants and Toddlers Study suggest that nearly one quarter of toddlers had intakes of fat below recommended levels. (12) AAP Handbook p. 127: However, data from the Feeding Infants and Toddlers Study (FITS) indicated that the average intakes of most micronutrients, including antioxidants, B vitamins, and other micronutrients, were adequate. (12)	https://www.sciencedirect.com/science/article/pii/S000282231001480X?via%3Dihub		2018-10-19
A389	Nestlé	News	Information management	Credibility	A Healthy Start: The Infant and Early Childhood Nutrition - Sponsor: Nestle The next update to the nation’s dietary guidelines will, for the first time ever, include recommendations for pregnant women and children from birth to age two. Even though the American Academy of Pediatrics encourages young children’s diets to include a variety of foods and nutrients-- like vegetables, whole grains, iron…	Dr. Dietz was part of FITS Study 2016: "Supplement Coordinators were William Dietz, Milken School of Public Health at the George Washington University and Andrea S. Anater, RTI International." See source above: https://academic.oup.com/jn/article/148/suppl_3/1575S/5086685 FITS Supplement: WIC and non-WIC Infants and Children Differ in Usage of Some WIC-Provided Foods (…). In addition, we acknowle…	http://thehill.com/event/397535-a-healthy-start-infant-and-early-childhood-nutrition	2018-07-25	2018-09-14
A390	Nestlé	Industry	Information management	Credibility	A team of pediatric experts and nutrition scientists from leading academic, medical, government and research institutions collaborated with Nestlé and Gerber on the most recent FITS study. (...) Enhancing the food policy discussion with data from FITS The latest FITS findings are well-timed to inform food policy discussions, including the development of the Dietary Guidelines for Americans 2020-2…	Journal of Nutrition Supplement Feeding Infants and Toddlers Study (FITS) 2016- Coordinators were William Dietz, Milken School of Public Health at the George Washington University and Andrea S. Anater, RTI International.	http://news.gerber.com/news/nearly-one-in-five-infants-diets-fall-short-on-iron-a-key-nutrient-for-brain-development	2018-06-05	2018-10-02
A391	Nestlé	Industry	Information management	Production	Erin Quann is the Associate Director of Nutrition Research for Gerber Products Company. She leads the activation of the Feeding Infants and Toddlers Study (FITS) in the U.S. in support of laying the foundation for healthful diets early in life. This includes gaining a better understanding of the diets and lifestyle habits of infants and young children to help optimize nutrition guidance and relat…	Revolving door	https://www.nestleusa.com/media/nutrition-health-and-wellness-experts-at-nestle-usa		2018-09-12
A392	Nestlé	Scientific Journal	Information management	Production	Scientific Article: The Feeding Infants and Toddlers Study (FITS) 2016: Moving Forward. (...) Author disclosures: JTD is a member of the Scientific Advisory Boards of Conagra Foods and McCormick Spice, has served as a consultant for Gerber/ Nestlé, and has received partial travel expenses to moderate a symposium at the International Congress of Nutrition in Buenos Aires, Argentina in 2017 from th…	FITS	https://academic.oup.com/jn/article/148/suppl_3/1575S/5086685		2018-10-02
A393	Nestlé	Industry	Information management	Production	(...) Landmark Study Finds Gap in Dietary Iron Intake Has Steadily Increased since 2002, Placing More Infants at Risk of Iron Deficiency. (...)	FITS	https://www.nestleusa.com/media/pressreleases/nearly-one-in-five-infants-diets-fall-short-on-iron-a-key-nutrient-for-brain-development	2018-06-05	2018-09-13
A394	Nestlé	Industry	Information Management	Production	Research is a key part of our heritage and an essential element for our future. We know there’s still lots to discover about the role of food in our lives, and we continue to search for answers that deliver Nestlé’s promise of Good Food, Good Life™.	Research	https://www.gerber.com/why-gerber/safety-and-research		2018-08-31
A395	Nestlé	Industry	Information Management	Production	Nestlé and Gerber are committed to improving infant and child nutrition through innovation backed by solid research. One of the most notable research efforts is the Feeding Infants and Toddlers Study (FITS), an ongoing initiative for the past 15 years to better understand young children's diets and related behaviors. Nearly 10,000 parents and caregivers have been surveyed in the U.S., with more t…	Update of information after data collection period: Nestlé and Gerber are committed to improving infant and child nutrition through innovation backed by solid research. One of the most notable research efforts is the Feeding Infants and Toddlers Study (FITS), an ongoing initiative for the past 17 years to better understand young children's diets and related behaviors. Nearly 10,000 parents and ca…	https://www.gerber.com/why-gerber/safety-and-research		2018-08-28
A396	Nestlé	Industry	Information Management	Production	Science-Based Products All Gerber foods for babies, toddlers and young children fit into The Gerber Nutrition Journey. Our stage-based products can help you feel confident that what you’re giving your child supports her healthy growth and development. Backed by the world’s largest private nutrition-related research facility, we continually evaluate and fine-tune the nutritional value of our produ…		https://www.gerber.com/why-gerber/the-gerber-nutrition-journey		2018-08-14
A397	Nestlé	Industry	Information Management	Production	The Nestlé Feeding Infants and Toddlers Study (FITS), started by Gerber in 2002, is the largest dietary intake study in the United States that examines what and how infants and toddlers eat every day. The latest findings help shed light on feeding practices, nutrient shortfalls, and areas of needed dietary improvement for infants and toddlers.	FITS	https://www.nestleusa.com/nutrition/fits		2018-08-16
A398	Nestlé	Industry	Information Management	Production	FITS is the first study to compare the dietary intake of children after the WIC package change in 2009.	FITS+ WIC	https://medium.com/nestle-usa/new-nestl%C3%A9-fits-study-shows-that-wic-works-a516c6b47ee1		2018-08-16
A399	Nestlé	Industry	Information management	Production	Our large-scale research projects in the United States and around the world are helping to develop a deeper understanding of the health impacts of dietary intake, lifestyle behaviors, and food preferences of children from infancy through adolescence	Research	Nestle Report 2016		2018-09-13
A400	Nestlé	Professional organisation	Information management	Production	A complimentary copy is made possible through a professional grant from Nestlé Nutrition Institute	AAP's Pediatric Nutrition 7th edition - e-version	http://reader.aappublications.org/pediatric-nutrition-7th-edition-sponsored-member-benefit/1		2018-09-18
A401	Nestlé	Industry	Information management	Production	Two scientific papers related to 2008 FITS data were published in 2016, one exploring associations between picky eating, child eating characteristics, and food intake among toddlers, and the other exploring underconsumption of key food groups among 2- and 3-year-old children.	FITS	Nestle Report 2016		2018-09-13
A402	Nestlé	Industry	Information management	Production	Nestlé Nutrition Institute The Nestlé Nutrition Institute (NNI), based in Switzerland and active in 200 countries including the United States, shares leading science-based information and education with health professionals, scientists, and nutrition communities and stakeholders. As well as being the world’s largest publisher of nutritional papers and journals, NNI organizes and hosts internati…	NNI	Nestle Report 2016		2018-09-13
A403	Nestlé	Industry	Information management	Production	New Findings from the Nestlé Feeding Infants and Toddlers Study Underscore Gaps in Food Choices in Young Children’s Diets. More than a quarter (27 percent) of young children do not consume a single discrete serving of vegetables on a given day, according to the latest findings from the landmark Feeding Infants and Toddlers Study (FITS). Among the toddlers who do, French Fries are the No. 1 vegeta…	FITS	https://www.nestleusa.com/media/pressreleases/feeding-infants-toddlers-study-finds-french-fries-number-one-vegetable-consumed		2018-09-13
A404	Nestlé	Industry	Information management	Production	FITS is the largest dietary intake study in the United States focused on infants, toddlers and preschoolers. Nearly 10,000 parents and caregivers of children under age four have been surveyed over three FITS studies, which Gerber began in 2002. FITS is now conducted by Nestlé Research in Lausanne, Switzerland with a team of leading independent pediatric experts and nutrition scientists from acade…	FITS + AAP	https://www.nestleusa.com/media/pressreleases/feeding-infants-toddlers-study-finds-french-fries-number-one-vegetable-consumed		2018-09-13
A405	Nestlé	Industry	Information management	Production	One key source for identifying real-world nutrition needs is the Nestlé Feeding Infants and Toddlers Study (FITS), the largest diet survey focused on children under age 4. The study is an ongoing investment that we make to understand their nutrition needs. It also helps to identify what foods and beverages kids eat most and where they’re falling short compared to pediatric recommendations.	Snacks	https://medium.com/nestle-usa/gerber-baby-food-innovation-nutrition-research-scientists-taste-test-fits-cc636cb56fac	2018-09-04	2018-09-13
A406	Nestlé	Industry	Information management	Production	By 2017 – Submit 10 manuscripts for peer-reviewed publications from the FITS (…) studies."	FITS	Nestle Report 2016		2018-09-13
A407	Nestlé	Twitter	Information management	Production	Tweet: Our Gerber scientists use “baby gear” to discover first-hand how your child gets their food from bowl to mouth: https://bddy.me/2Cpdfqu	Link to press release from 04.09.2018 The Joyful Way Gerber Comes Up with Snacks Babies Love https://medium.com/nestle-usa/gerber-baby-food-innovation-nutrition-research-scientists-taste-test-fits-cc636cb56fac	https://twitter.com/NestleUSA	2018-09-05	2018-09-14
A408	Nestlé	Twitter	Information management	Production	Tweet: Children in the federal government’s Special Supplemental Nutrition Program for Women, Infants, and Children (WIC) are eating more vegetables than they did a decade ago, Nestlé FITS study shows:	Link to press release from 04.09.2018: Changes in WIC Food Choices Boosting Vegetable Consumption-https://medium.com/nestle-usa/wic-food-choices-boost-vegetable-consumption-food-assistance-nutrition-diet-dbadcce0cf93	https://twitter.com/NestleUSA		2018-09-14
A409	Nestlé	Twitter	Information management	Production	Tweet: Meeting toddlers’ nutrition needs can be tricky. A new study aims to make it easier.	Link to press release 05.06.2018- 4 Nutrients that Your Toddler Might be Short On https://medium.com/nestle-usa/4-nutrients-that-your-toddler-might-be-short-on-272977c9a7c0	https://twitter.com/NestleUSA		2018-09-14
A410	Nestlé	Twitter	Information Management	Production	Tweet New Nestlé FITS Study Shows that WIC Works https://bddy.me/2Jnrni4	Link to press release 05.06.2018 New Nestlé FITS Study Shows that WIC Works https://medium.com/nestle-usa/new-nestl%C3%A9-fits-study-shows-that-wic-works-a516c6b47ee1	https://twitter.com/NestleUSA	2018-07-14	2018-09-14
A411	Nestlé	Twitter	Information Management	Production	Tweet Meeting toddlers’ nutrition needs can be tricky. A new study aims to make it easier. https://bddy.me/2KveDvt #GerberNutrition #HealthierKids	Link to press release 05.06.2018- 4 Nutrients that Your Toddler Might be Short On https://medium.com/nestle-usa/4-nutrients-that-your-toddler-might-be-short-on-272977c9a7c0	https://twitter.com/NestleUSA	03.07.2018	2018-09-14
A412	Nestlé	Twitter	Information Management	Production	Tweet Gerber’s Nutrition Research Puts Families on a Healthy Path https://bddy.me/2Kov90l #GerberNutrition #HealthierKids	Link to press release 18.6.2018 Gerber’s Nutrition Research Puts Families on a Healthy Path	https://twitter.com/NestleUSA	2018-06-30	2018-09-14
A413	Nestlé	Twitter	Information Management	Production	Tweet New research highlights the dietary patterns of kids under the age of four -- and where we all have room for improvement. https://bddy.me/2HFjqE2 #GerberNutrition #HealthierKids	Link to FITS https://www.nestleusa.com/nutrition/fits	https://twitter.com/NestleUSA	2018-06-11	2018-09-14
A414	Nestlé	Industry	Information Management	Production	Building, sharing and applying nutrition knowledge: Our scientists examine the link between nutrition and health across generations. From maternal and children’s health to healthy aging, we adopt a holistic approach. It focuses on nutrition and physical activity and their combined impact on metabolic health. We use our findings to improve our own foods and beverages. For example, Our Feeding Infa…	FITS	https://www.nestleusa.com/nutrition		2018-10-09
A415	Nestlé	Scientific Journal	Information Management	Production	AAP Reference Report (24): Early consumption of peanuts in infancy is associated with alow prevalence of peanut allergy. Authors: George Du Toit, FRCPCH,a Yitzhak Katz, MD, PhD,b Peter Sasieni, PhD,c David Mesher, MSc,c Soheila J. Maleki, PhD,d Helen R. Fisher, BSc,a Adam T. Fox, FRCPCH,a Victor Turcanu, MD, PhD,a Tal Amir,e Galia Zadik-Mnuhin, MD,f Adi Cohen, MD,f Irit Livne, MD,g and Gideon Lac…	AAP handbook, p., 48: Duration of Breastfeeding (…) The AAP recommends exclusive breastfeeding for approximately the first 6 months of life and continuation after compementary foods have been introduced for at least the first year of life and beyond, as long as mutually desired by mother and child. (...) Nevertheless, 2 recent publications raised consern about extended periods of exclusve breastf…	AAP handbook		2018-09-18
A416	Nestlé	Professional organisation	Information Management	Production	Nina Gluchowski, MD — Boston Children’s Hospital NASPGHAN Foundation/ Nestlé Nutrition Young Investigator Development Award		https://www.naspghan.org/files/NASPGHAN_2018Winter_Newsletter.pdf	1905-07-10	2018-09-28
A417	Nestlé	University	Information Management	Production	(...)Researchers at the University of North Carolina (UNC) and the University of Minnesota (UMN) have been awarded a $4 million grant from the National Institutes of Health (NIH) to launch the Baby Connectome Project (BCP). (...) BCP is a four-year research initiative of the NIH, supported by Wyeth Nutrition, through a donation to the Foundation for the National Institutes of Health (FNIH). UNC a…	In 2012 Wyeth Nutrition was acquired by Nestlé SA and operates as part of Nestlé Nutrition.http://www.wyethnutrition.com/welcome#/about	https://www.med.unc.edu/bric/slide-pages/featured-study/baby-connectome-project		2018-09-25
A418	Nestlé	Industry	Information management	Production	Nestle- List of Public-Private Science & Research Partnerships (July 2018): The University Of North Carolina USA 2017 2 865 790 USD Nutrition and Brain development - Date 2017	UNC launches new study to uncover nutritional impacts on early brain development (…) September 19, 2017- Scientists at the University of North Carolina (UNC) School of Medicine and the University of Minnesota (UMN) embarked on the Baby Connectome Project (BCP), a groundbreaking NIH study launched in 2016 designed to quantitatively map human brain connectivity from birth through early childhood. N…	https://www.nestle.com/asset-library/documents/r_and_d/public-private-science-research-partnerships.pdf		2018-09-25
A419	Nestlé	Industry	Information Management	Production	Nestlé’s Feeding Infants and Toddlers Study (FITS), published on June 5, monitors and assesses the daily eating habits of children ages four years and younger through the reporting of caregivers. FITS provides data on everything from whole grain consumption to the number of kids drinking sugar sweetened beverages daily. It tells us that fried potatoes are the most commonly consumed vegetable amon…	FITS+ WIC	https://medium.com/nestle-usa/new-nestl%C3%A9-fits-study-shows-that-wic-works-a516c6b47ee1		2018-08-16
A420	Nestlé	Industry	Information Management	Production	Nestlé Feeding Infants and Toddlers Study (FITS) The Nestlé Feeding Infants and Toddlers Study (FITS) is the largest and most comprehensive dietary intake study focused on infants, toddlers and preschoolers in the U.S. Started in 2002 by Gerber and now conducted by the Nestlé Research Center in Lausanne, Switzerland, FITS has surveyed nearly 10,000 parents and caregivers over three studies to gai…	FITS	https://medical.gerber.com/nestle-science/feeding-infants-and-toddlers-study		2018-10-02
A421	Nestlé	Scientific Journal	Information management	Production	Scientific Article: Total Usual Nutrient Intakes of US Children (Under 48 Months): Findings from the Feeding Infants and Toddlers Study (FITS) 2016. Authors: Regan L Bailey,1 Diane J Catellier,2 Shinyoung Jun,1 Johanna T Dwyer,3 Emma F Jacquier,4 Andrea S Anater,2 and Alison L Eldridge5 1Department of Nutrition Science, Purdue University, West Lafayette, IN; 2RTI International, Research Triangle …	FITS	https://academic.oup.com/jn/advance-article/doi/10.1093/jn/nxy042/5026325		2018-08-30
A422	Nestlé	Scientific Journal	Information management	Production	Scientific Article: Usual Nutrient Intakes from the Diets of US Children by WIC Participation and Income: Findings from the Feeding Infants and Toddlers Study (FITS) 2016. Authors: Shinyoung Jun,1 Diane J Catellier,2 Alison L Eldridge,3 Johanna T Dwyer,4 Heather A Eicher-Miller,1 and Regan L Bailey1 1Department of Nutrition Science, Purdue University, West Lafayette, IN; 2RTI International, Resea…	FITS	https://doi.org/10.1093/jn/nxy059		2018-08-30
A423	Nestlé	Scientific Journal	Information management	Production	Scientific Article: The Feeding Infants and Toddlers Study (FITS) 2016: Study Design and Methods.(…) Supplement Coordinators were William Dietz, Milken School of Public Health at the George Washington University and Andrea S. Anater, RTI International. The FITS research was funded by the Nestle Research Centre (Lausanne, Switzerland) through a contract with RTI International and its subcontractor…	Supplement Coordinators were William Dietz,The Journal of Nutrition Supplement: Feeding Infants and Toddlers Study (FITS) 2016	https://academic.oup.com/jn/advance-article/doi/10.1093/jn/nxy035/5026328		2018-08-30
A424	Nestlé	Scientific Journal	Information management	Production	Scientific Article: The Feeding Infants and Toddlers Study (FITS) 2016: Study Design and Methods.(…) Author disclosure: EFJ and ALE are employees of the Nestlé Research Center (the funding source); ASA, DJC, BAL, KPK, KEB, LJH, JMLP, and ACL, no conflicts of interest.	FITS	https://academic.oup.com/jn/advance-article/doi/10.1093/jn/nxy035/5026328		2018-08-30
A425	Nestlé	Scientific Journal	Information management	Production	Scientific Article: Feeding Infants and Toddlers Study (FITS) 2016: Findings and Thoughts on the Third Data Cycle.(…) Supported by Nestlé Research, Lausanne, Switzerland.	FITS	https://academic.oup.com/jn/article/148/9S/1513S/5086683		2018-09-14
A426	Nestlé	Scientific Journal	Information management	Production	Scientific Article: Article: Beverage Consumption Patterns among Infants and Young Children (0–47.9 Months): Data from the Feeding Infants and Toddlers Study. Authors: Melissa C. Kay 1,*, Emily B. Welker 1, Emma F. Jacquier 2 and Mary T. Story 1 1 Duke Global Health Institute, Duke University, 310 Trent Dr, Durham, NC 27708, USA; emily.welker@duke.edu (E.B.W.); mary.story@duke.edu (M.T.S.) 2 Nest…	FITS MDPI Nutrients	http://www.mdpi.com/2072-6643/10/7/825	2018-06-18	2018-09-14
A427	Nestlé	Scientific Journal	Information management	Production	Scientific Article: Article: Beverage Consumption Patterns among Infants and Young Children (0–47.9 Months): Data from the Feeding Infants and Toddlers Study.(…)Funding: This research was supported by Nestlé Research Center, Lausanne, Switzerland.	FITS MDPI Nutrients	http://www.mdpi.com/2072-6643/10/7/825		2018-09-14
A428	Nestlé	Scientific Journal	Information management	Production	Scientific Article: Article: Beverage Consumption Patterns among Infants and Young Children (0–47.9 Months): Data from the Feeding Infants and Toddlers Study.(...)Conflicts of Interest: M.C.K., E.B.W. and M.T.S. have no conflicts of interest; E.F.J. is an employee of Nestlé Research Center (funding source). The funders had no role in the design of the study; in the collection, analyses, or interp…	FITS MDPI Nutrients	http://www.mdpi.com/2072-6643/10/7/825		2018-09-14
A429	Nestlé	Scientific Journal	Information management	Production	Scientific Article: Food Consumption Patterns of Infants and Toddlers: Findings from the Feeding Infants and Toddlers Study (FITS) 2016. Authors: Amira A Roess,1 Emma F Jacquier,2 Diane J Catellier,3 Ryan Carvalho,4 Anne C Lutes,3 Andrea S Anater,3 and William H Dietz1; 1The George Washington University, Milken Institute School of Public Health, Washington, DC; 2Nestlé Research, Lausanne, Switzer…	The Journal of Nutrition Supplement: Feeding Infants and Toddlers Study (FITS) 2016 Ryan Carvalho M.D- Vice President, Medical & Scientific Affairs at Nestlé Nutrition North America. Pediatrician focused on nutrition.https://medium.com/@ryan.carvalho	https://www.nestle.com/asset-library/documents/r_and_d/publications/food-consumption-patterns-of-infants-and-toddlers.pdf	2018-08-31	2018-09-25
A430	Nestlé	Industry	Information management	Production	Scientific Article: Food Consumption Patterns of Infants andToddlers: Findings from the Feeding Infants and Toddlers Study (FITS) 2016.(...)Supported by Nestlé Research, Lausanne, Switzerland.	FITS	https://www.nestle.com/asset-library/documents/r_and_d/publications/food-consumption-patterns-of-infants-and-toddlers.pdf		2018-09-25
A431	Nestlé	Industry	Information management	Production	Scientific Article: Food Consumption Patterns of Infants andToddlers: Findings from the Feeding Infants and Toddlers Study (FITS) 2016.(...) Author disclosures: AAR, DJC, ACL, ASA, no conflicts of interest. EFJ is employed by Nestlé Research (funding source); RC is employed by Nestlé Nutrition. WHD has served on the Weight Watchers Scientific Advisory Committee and has received grant support from…	FITS	https://www.nestle.com/asset-library/documents/r_and_d/publications/food-consumption-patterns-of-infants-and-toddlers.pdf		2018-09-25
A432	Nestlé	Scientific Journal	Information management	Production	Scientific Article: WIC and non-WIC Infants and Children Differ in Usage of Some WIC-Provided Foods. Authors: Joanne F Guthrie,1 Diane J Catellier,2 Emma F Jacquier,3 Alison L Eldridge,3 Wendy L Johnson,4 Anne C Lutes,2 Andrea S Anater,2 and Erin E Quann4 1Economic Research Service, US Department of Agriculture, Washington, DC; 2RTI International, Research Triangle Park, NC; 3Nestlé Research, Ver…	The Journal of Nutrition Supplement: Feeding Infants and Toddlers Study (FITS) 2016 Wendy Johnson and Erin Quann; B-24 Guidelines	https://www.nestle.com/asset-library/documents/r_and_d/publications/infants-and-children-differ-in-usage-of-some-wic-provided-foods.pdf	2018-08-31	2018-10-02
A433	Nestlé	Scientific Journal	Information management	Production	Scientific Article: WIC and non-WIC Infants and Children Differ in Usage of Some WIC-Provided Foods (…)Supported by Nestlé Research, Lausanne, Switzerland. (...) The FITS research was funded by Nestlé Research (Lausanne, Switzerland)	The Journal of Nutrition Supplement: Feeding Infants and Toddlers Study (FITS) 2016	https://www.nestle.com/asset-library/documents/r_and_d/publications/infants-and-children-differ-in-usage-of-some-wic-provided-foods.pdf		2018-10-02
A434	Nestlé	Scientific Journal	Information management	Production	Scientific Article: WIC and non-WIC Infants and Children Differ in Usage of Some WIC-Provided Foods (…)Author disclosures: EFJ and ALE are employed by Nestlé Research (funder); EEQ and WLJ are employed by Nestlé Nutrition/Gerber Products Company. JFG, DJC, ACL, and ASA, no conflicts of interest.	The Journal of Nutrition Supplement: Feeding Infants and Toddlers Study (FITS) 2016	https://www.nestle.com/asset-library/documents/r_and_d/publications/infants-and-children-differ-in-usage-of-some-wic-provided-foods.pdf		2018-10-02
A435	Nestlé	Scientific Journal	Information management	Production	Scientific Article: The Feeding Infants and Toddlers Study (FITS) 2016: Moving Forward. (...) Supported by Nestlé Research, Lausanne, Switzerland.	The Journal of Nutrition Supplement: Feeding Infants and Toddlers Study (FITS) 2016	https://academic.oup.com/jn/article/148/suppl_3/1575S/5086685		2018-10-02
A436	Nestlé	Industry	Information management	Production	Started in 2002 by Gerber and now conducted by the Nestlé Research Center in Lausanne, Switzerland, FITS is the largest dietary intake study in the United States focused on infants, toddlers and preschoolers. As part of the company’s Nestlé for Healthier Kids initiative to help 50 million children lead healthier lives by 2030, FITS helps to build, share and apply nutritional knowledge. Nearly 10,…	FITS	http://news.gerber.com/news/nearly-one-in-five-infants-diets-fall-short-on-iron-a-key-nutrient-for-brain-development	2018-06-05	2018-10-02
A437	Nestlé	Twitter	Information Management	Production	Retweet: We conducted the largest diet survey focused on children under age 4 to make sure your children are getting the most nutritious foods and beverages to support their growth and development: https://bddy.me/2MWnpyI	Link to Article " The Joyful Way Gerber Comes Up with Snacks Babies Love" September 4, 2018. https://medium.com/nestle-usa/gerber-baby-food-innovation-nutrition-research-scientists-taste-test-fits-cc636cb56fac	https://twitter.com/NestleUSA	2018-10-02	2018-10-08
A438	Nestlé	Twitter	Information Management	Production	Tweet: 2,000 tiny taste testers help Gerber choose the best tastes, shapes & textures for your baby's food:	Link to Article " The Joyful Way Gerber Comes Up with Snacks Babies Love" September 4, 2018. https://medium.com/nestle-usa/gerber-baby-food-innovation-nutrition-research-scientists-taste-test-fits-cc636cb56fac	https://twitter.com/NestleUSA		2018-10-08
